# Supplementary material for: Endometrial Epithelial Lactate Deficiency Drives CD8+ T‐Cells Dysregulation in Unexplained Recurrent Implantation Failure
Source: Adv Sci (Weinh). 2026 Feb 27;13(26):e24090. doi: 10.1002/advs.202524090 (PMC13159129; doi:10.1002/advs.202524090)
Supplement: Supplementary file 2 — Supporting File 2: advs74583‐sup‐0002‐TableS1‐S8.xls. [file ADVS-13-e24090-s002.xls]

## Sheet: Table S1
Table S1 Clinical characteristics of women included in scRNA-seq analysisa
	Normal (n = 10)	RIF (n = 11)	P-value
Age (years) (median ± IQR)	29 (28-30.8)	31 (27.5-33)	0.36
BMI (median ± IQR)	21 (19.5-22.3)	20.2 (19.2-21.7)	0.34
Age of first menstrual period (median ± IQR)	13 (13-14)	14 (13-14.5)	0.34
history of dysmenorrhea (n,%)	2 (20%)	4 (36%)	0.41
multipara (n,%)	2 (20%)	2 (18%)	0.92
Endometrial thickness (mm) (median ± IQR)	10.5 (8.7-12.2)	11 (8.5-11.8)	0.86
Follicle-stimulating hormone (FSH)：IU/L (median ± IQR)	6.3 (5.2-8.1)	6.2 (5.2-8.1)	0.94
Luteinizing Hormone (LH)：IU/L (median ± IQR)	4.1 (3.7-6.6)	4.1 (3.3-6.0)	0.93
Estradiol (E2)： pg/mL (median ± IQR)	36.9 (26.5-53)	41.1 (26-139.6)	0.62
Progesterone (P)：ng/mL (median ± IQR)	0.5 (0.4-0.7)	0.3 (0.2-0.8)	0.37
Prolactin (PRL)：ng/mL (median ± IQR)	16.3 (13.7-24.5)	23 (16.6-93.7)	0.5
Testosterone (T)：ng/mL (median ± IQR)	0.5 (0.4-0.5)	0.94 (0.5-1.3)	0.34
Thyroid stimulating hormone (TSH)：uIU/mL (median ± IQR)	1.5 (1.3-2.5)	2.3 (1.7-4.1)	0.13
Anti-Müllerian hormone (AMH)： ng/mL (median ± IQR)	6.6 (5.2-9.9)	4.4 (2.6-6.5)	0.11
Alanine aminotransferase (ALT)： U/L (median ± IQR)	15.6 (11.9-18)	18.4 (16-21.7)	0.16
Aspartate aminotransferase (AST)： U/L (median ± IQR)	17 (10-19.3)	20 (13.2-20.5)	0.28
γ-glutamyl transpeptidase (GGT)： U/L (median ± IQR)	14.1 (13.8-19.4)	14.1 (12.2-20.5)	0.74
blood urea nitrogen (BUN)： mmol/L (median ± IQR)	4 (3.9-4.2)	4 (3.6-5.2)	0.96
Serum creatinine (Cr)： umol/L (median ± IQR)	55.7 (48-61.6)	51.7 (46.6-57.4)	0.49
Free triiodothyronine (FT3)： pmol/L (median ± IQR)	4.7 (4.7-5.2)	4.5 (4.1-5.2)	0.6
Free tetraiodothyronine (FT4)： pmol/L (median ± IQR)	14.3 (13.8-18)	14.5 (12.2-19.5)	0.66
Anti-thyroglobulin antibodies (A-TG)： IU/mL (median ± IQR)	2.1 (0.5-14.3)	1.6 (1-10)	0.65
Antithyroid peroxidase autoantibody (A-TPO)：IU/mL (median ± IQR)	10.1 (1-19.5)	12.8 (0.5-17.7)	0.86
Fasting plasma glucose (BG_0h)：mmol/L (median ± IQR)	4.8 (4.7-5.2)	4.9 (4.4-5.2)	0.84
Fasting plasma glucose (BG_2h)：mmol/L (median ± IQR)	5.6 (5.4-6.7)	5.2 (4.5-7.1)	0.56
Insulin releasing test (INS_0h)：uIU/mL (median ± IQR)	13.6 (9.3-42.9)	23.6 (9.2-54.9)	0.96
Insulin releasing test (INS_2h)：uIU/mL (median ± IQR)	99.7 (61.4-426.2)	65.6 (50.8-253.5)	0.61
Total cholesterol (CHOL)： mmol/L (median ± IQR)	4.7 (4.4-5.2)	4.7 (3.7-5.2)	0.72
Triglyceride (TG)： mmol/L (median ± IQR)	1.0 (0.9-1.1)	1.1 (0.7-1.5)	0.7
Low-Density Lipoprotein (LDL)： mmol/L (median ± IQR)	2.8 (2.5-3.2)	2.4 (2-2.9)	0.2
High-density lipoprotein (HDL)： mmol/L (median ± IQR)	1.6 (1.5-17)	1.6 (1.5-1.9)	0.43
Apolipoprotein：mg/L (median ± IQR)	0.43 (0-262)	2 (0-164)	0.21
a: P-value was calculated by two-tailed Mann Whitney test for non-normally distributed data and Pearson's Chi-squared Test for categorical variables.

## Sheet: Table S2
Table S2. Characteristic expressed genes among T subsets.
Gene	p_val	avg_log2FC	pct.1	pct.2	p_val_adj	Celltype
NKG7	0	2.86608	0.915	0.173	0	CD8T
CCL4	0	2.29221	0.86	0.257	0	CD8T
CCL5	0	1.97704	0.988	0.599	0	CD8T
XCL2	6.52696e-295	2.12958	0.658	0.143	2.50544e-290	CD8T
CD8A	3.06733e-290	1.87418	0.552	0.051	1.17743e-285	CD8T
GZMK	2.56562e-262	1.64283	0.738	0.255	9.84838e-258	CD8T
CST7	3.13912e-256	1.42673	0.768	0.34	1.20498e-251	CD8T
CCL4L2	1.91174e-232	2.50995	0.559	0.104	7.33839e-228	CD8T
GZMA	1.34789e-228	1.15148	0.884	0.499	5.17402e-224	CD8T
HCST	3.86065e-222	1.0219	0.911	0.668	1.48195e-217	CD8T
GZMH	1.37259e-220	1.66546	0.602	0.161	5.26883e-216	CD8T
CD8B	2.56711e-220	1.75175	0.413	0.019	9.85411e-216	CD8T
CTSW	1.86982e-180	1.494	0.475	0.099	7.17749e-176	CD8T
GZMM	1.52536e-142	1.0178	0.703	0.39	5.85526e-138	CD8T
KLRD1	1.03139e-139	1.43203	0.322	0.03	3.95909e-135	CD8T
APOBEC3G	1.30207e-139	1.04046	0.649	0.331	4.99814e-135	CD8T
ZNF683	2.14954e-129	1.34472	0.292	0.024	8.25124e-125	CD8T
HOPX	1.38395e-115	1.2942	0.438	0.152	5.31244e-111	CD8T
TMSB4X	2.61603e-109	0.408959	0.999	0.984	1.00419e-104	CD8T
HLA-DPB1	2.72721e-107	0.936213	0.532	0.234	1.04687e-102	CD8T
CCL3	6.15726e-103	1.99206	0.293	0.052	2.36353e-98	CD8T
MATK	1.1739e-100	0.951535	0.354	0.099	4.50615e-96	CD8T
CCL3L1	2.43135e-99	1.46923	0.305	0.058	9.33297e-95	CD8T
ITM2C	1.65758e-98	1.05721	0.401	0.14	6.36279e-94	CD8T
CRTAM	1.81373e-97	1.01156	0.221	0.014	6.96218e-93	CD8T
CD63	8.57941e-82	0.747563	0.688	0.469	3.29329e-77	CD8T
SLAMF7	1.07794e-79	0.784361	0.228	0.036	4.13779e-75	CD8T
XCL1	1.83961e-77	1.35072	0.338	0.117	7.06152e-73	CD8T
HLA-DRB1	1.98836e-74	0.884368	0.424	0.185	7.6325e-70	CD8T
HLA-DPA1	3.61589e-69	0.756499	0.447	0.215	1.38799e-64	CD8T
IFNG	1.48169e-63	0.873971	0.426	0.205	5.68763e-59	CD8T
TRGC2	7.55691e-63	1.04865	0.258	0.078	2.9008e-58	CD8T
ITGA1	7.69327e-61	0.661451	0.292	0.102	2.95314e-56	CD8T
FCRL6	1.064e-59	0.608136	0.187	0.033	4.08426e-55	CD8T
CLEC2B	2.41661e-57	0.664383	0.538	0.338	9.27641e-53	CD8T
HLA-DRA	5.75565e-57	0.788659	0.312	0.125	2.20936e-52	CD8T
PRF1	3.6638e-56	0.639416	0.323	0.135	1.40639e-51	CD8T
CD160	6.03199e-55	0.695037	0.134	0.011	2.31544e-50	CD8T
GSTP1	7.84972e-53	0.598007	0.559	0.369	3.01319e-48	CD8T
CD74	9.92331e-53	0.642327	0.612	0.432	3.80916e-48	CD8T
CLIC1	2.6598e-52	0.453877	0.841	0.695	1.02099e-47	CD8T
KLRG1	2.37723e-50	0.763824	0.274	0.11	9.12522e-46	CD8T
CYBA	3.11809e-50	0.443802	0.868	0.743	1.19691e-45	CD8T
LINC01871	3.11845e-50	0.663226	0.298	0.124	1.19705e-45	CD8T
KLRC1	4.9463e-50	0.904478	0.136	0.017	1.89869e-45	CD8T
PLEK	5.36767e-50	0.590928	0.182	0.042	2.06043e-45	CD8T
ABI3	2.46132e-49	0.611268	0.216	0.068	9.44803e-45	CD8T
AOAH	3.62352e-49	0.547396	0.187	0.047	1.39093e-44	CD8T
ID2	1.45236e-46	0.507373	0.594	0.405	5.57502e-42	CD8T
LAG3	3.34625e-46	0.568957	0.226	0.077	1.28449e-41	CD8T
GZMB	4.99124e-46	0.887623	0.133	0.019	1.91594e-41	CD8T
CD7	6.21068e-46	0.735761	0.513	0.342	2.38403e-41	CD8T
TRG-AS1	2.6427e-45	0.623203	0.226	0.079	1.01443e-40	CD8T
ATP5F1E	4.49404e-45	0.348144	0.937	0.83	1.72508e-40	CD8T
TYROBP	2.37085e-43	1.23973	0.143	0.029	9.10074e-39	CD8T
FABP5	3.39956e-43	0.601129	0.271	0.116	1.30496e-38	CD8T
CD81	5.66384e-43	0.425494	0.723	0.569	2.17412e-38	CD8T
PLA2G16	6.45678e-43	0.535524	0.312	0.148	2.4785e-38	CD8T
LCP1	1.48954e-42	0.462565	0.71	0.553	5.71774e-38	CD8T
EOMES	3.38718e-42	0.549245	0.168	0.044	1.3002e-37	CD8T
FASLG	3.1535e-41	0.536727	0.178	0.053	1.2105e-36	CD8T
SAMD3	3.88733e-41	0.521148	0.365	0.198	1.49219e-36	CD8T
C12orf75	5.90499e-41	0.588271	0.335	0.175	2.26669e-36	CD8T
CD99	5.14601e-40	0.447363	0.671	0.512	1.97535e-35	CD8T
LGALS1	7.08987e-40	0.587794	0.674	0.53	2.72152e-35	CD8T
HLA-C	1.15856e-39	0.273244	0.985	0.913	4.44726e-35	CD8T
IL32	3.58782e-39	0.293567	0.946	0.855	1.37722e-34	CD8T
SEPT7	8.48428e-39	0.473366	0.666	0.526	3.25677e-34	CD8T
PTMS	1.27268e-38	0.520473	0.342	0.18	4.88529e-34	CD8T
CD3D	7.31779e-38	0.378556	0.843	0.741	2.80901e-33	CD8T
CLIC3	7.9056e-38	0.58442	0.161	0.047	3.03464e-33	CD8T
OAZ1	9.13817e-38	0.361707	0.842	0.707	3.50778e-33	CD8T
SH2D1A	4.46287e-37	0.641731	0.289	0.15	1.71312e-32	CD8T
PECAM1	7.09312e-37	0.447072	0.108	0.016	2.72276e-32	CD8T
ARPC5L	1.04096e-36	0.534568	0.472	0.319	3.99583e-32	CD8T
RUNX3	3.26187e-36	0.39964	0.452	0.281	1.2521e-31	CD8T
PSMB9	6.13694e-35	0.415719	0.635	0.486	2.35573e-30	CD8T
HLA-DQA1	7.17171e-35	0.489589	0.132	0.032	2.75293e-30	CD8T
GUK1	2.04455e-34	0.414074	0.648	0.496	7.84823e-30	CD8T
GNPTAB	3.04445e-34	0.446816	0.343	0.191	1.16864e-29	CD8T
OASL	5.24348e-34	0.497452	0.242	0.109	2.01276e-29	CD8T
COTL1	4.4572e-33	0.497415	0.588	0.451	1.71094e-28	CD8T
PSMA7	4.95964e-33	0.400921	0.704	0.573	1.90381e-28	CD8T
DRAP1	7.49504e-33	0.425545	0.554	0.407	2.87705e-28	CD8T
SUB1	9.95099e-33	0.413177	0.744	0.621	3.81979e-28	CD8T
MYL12B	2.04935e-32	0.319569	0.852	0.719	7.86665e-28	CD8T
HLA-DMA	5.92381e-32	0.469738	0.213	0.092	2.27391e-27	CD8T
GABARAPL1	1.33023e-31	0.43533	0.209	0.089	5.10624e-27	CD8T
LYAR	4.92323e-31	0.49532	0.266	0.136	1.88983e-26	CD8T
APMAP	8.70812e-31	0.494625	0.224	0.104	3.3427e-26	CD8T
DUSP2	1.59859e-30	0.576428	0.551	0.396	6.13636e-26	CD8T
NCR3	4.96214e-30	0.477382	0.138	0.043	1.90477e-25	CD8T
PTPN6	1.22517e-29	0.494496	0.254	0.133	4.70294e-25	CD8T
PPP2R2B	1.25e-29	0.391713	0.151	0.051	4.79827e-25	CD8T
SRGN	1.27393e-29	0.268787	0.838	0.699	4.89011e-25	CD8T
STK17A	3.53855e-29	0.347665	0.628	0.479	1.35831e-24	CD8T
TNIP3	6.80384e-29	0.380325	0.103	0.022	2.61172e-24	CD8T
PYCARD	8.69053e-29	0.453516	0.353	0.223	3.33595e-24	CD8T
IKZF3	1.45062e-28	0.408742	0.41	0.263	5.56836e-24	CD8T
CMC1	6.85645e-28	0.739278	0.268	0.154	2.63192e-23	CD8T
NR4A2	2.53764e-27	0.490036	0.43	0.287	9.74098e-23	CD8T
UBB	3.00705e-27	0.269601	0.819	0.716	1.15429e-22	CD8T
GPR174	3.78688e-27	0.408929	0.307	0.178	1.45363e-22	CD8T
IL2RB	5.40539e-27	0.531838	0.336	0.21	2.07491e-22	CD8T
PFN1	5.51155e-27	0.294671	0.901	0.769	2.11566e-22	CD8T
CHST12	6.37957e-27	0.382673	0.27	0.146	2.44886e-22	CD8T
RARRES3	7.90369e-27	0.382519	0.661	0.521	3.03391e-22	CD8T
DBI	2.30037e-26	0.366329	0.524	0.393	8.83022e-22	CD8T
TRDC	9.78553e-26	1.07895	0.101	0.026	3.75627e-21	CD8T
ZEB2	1.4563e-25	0.272491	0.147	0.054	5.59014e-21	CD8T
NUCB2	1.48684e-25	0.446261	0.293	0.175	5.70738e-21	CD8T
APOBEC3C	5.60752e-25	0.367319	0.318	0.193	2.1525e-20	CD8T
FAM173A	9.74415e-25	0.408992	0.222	0.115	3.74039e-20	CD8T
DYNLL1	3.06107e-24	0.344985	0.679	0.549	1.17502e-19	CD8T
GLIPR2	3.301e-24	0.449432	0.304	0.189	1.26712e-19	CD8T
BCAS4	5.79752e-24	0.306886	0.107	0.031	2.22544e-19	CD8T
ARPC3	4.79983e-23	0.283706	0.791	0.685	1.84246e-18	CD8T
DTHD1	1.17139e-22	0.287181	0.102	0.03	4.49651e-18	CD8T
CALM2	2.22053e-22	0.335139	0.635	0.517	8.52372e-18	CD8T
SRP14	2.59346e-22	0.251918	0.823	0.723	9.95525e-18	CD8T
STARD3NL	2.99491e-22	0.361604	0.136	0.055	1.14962e-17	CD8T
CHCHD2	5.99288e-22	0.2619	0.766	0.647	2.30043e-17	CD8T
EVL	2.21557e-21	0.280084	0.677	0.56	8.50467e-17	CD8T
ARPC2	2.6167e-21	0.269806	0.788	0.69	1.00445e-16	CD8T
FAM49B	1.36567e-20	0.282793	0.411	0.29	5.24225e-16	CD8T
GNLY	5.83374e-20	1.46221	0.179	0.094	2.23934e-15	CD8T
HLA-DQB1	5.91637e-20	0.334409	0.155	0.071	2.27106e-15	CD8T
USP28	7.76034e-20	0.275602	0.111	0.04	2.97888e-15	CD8T
PSMB8	9.61599e-20	0.339377	0.507	0.396	3.69119e-15	CD8T
MAP2K2	1.51216e-19	0.333379	0.361	0.253	5.80458e-15	CD8T
CYTOR	4.06144e-19	0.270334	0.356	0.239	1.55903e-14	CD8T
RHOA	4.23633e-19	0.303502	0.548	0.443	1.62616e-14	CD8T
ARHGAP9	6.2576e-19	0.315701	0.26	0.16	2.40204e-14	CD8T
SRSF9	6.38936e-19	0.32488	0.443	0.333	2.45262e-14	CD8T
PTPN22	7.11155e-19	0.298098	0.334	0.223	2.72984e-14	CD8T
RABAC1	7.51406e-19	0.331529	0.476	0.368	2.88435e-14	CD8T
ARHGAP18	8.4961e-19	0.309787	0.241	0.143	3.26131e-14	CD8T
BLOC1S1	1.68708e-18	0.33717	0.412	0.31	6.47601e-14	CD8T
PYHIN1	2.94798e-18	0.291977	0.319	0.21	1.13161e-13	CD8T
NELFCD	2.96277e-18	0.289612	0.203	0.113	1.13729e-13	CD8T
ITM2A	3.16961e-18	0.374925	0.521	0.412	1.21669e-13	CD8T
ITGB2	8.58477e-18	0.284324	0.575	0.464	3.29535e-13	CD8T
SNRPB	1.15701e-17	0.324039	0.485	0.386	4.44129e-13	CD8T
ALOX5AP	1.51081e-17	0.412791	0.41	0.313	5.79941e-13	CD8T
CTSD	1.60584e-17	0.31273	0.396	0.292	6.16419e-13	CD8T
LY6E	1.63935e-17	0.339552	0.465	0.36	6.29281e-13	CD8T
CD3G	2.19269e-17	0.27452	0.71	0.607	8.41686e-13	CD8T
UBL5	4.22243e-17	0.254805	0.651	0.548	1.62082e-12	CD8T
TESC	5.09291e-17	0.334255	0.176	0.096	1.95496e-12	CD8T
GYG1	7.60695e-17	0.352119	0.2	0.117	2.92e-12	CD8T
CPNE7	9.19325e-17	0.316747	0.149	0.075	3.52892e-12	CD8T
PTGDR	1.5412e-16	0.253541	0.156	0.08	5.91605e-12	CD8T
H2AFZ	1.54561e-16	0.298961	0.511	0.417	5.93298e-12	CD8T
SDF2L1	3.79465e-16	0.332448	0.27	0.179	1.45662e-11	CD8T
HSPB11	5.12993e-16	0.290926	0.274	0.183	1.96917e-11	CD8T
PRELID1	5.83696e-16	0.287232	0.453	0.358	2.24058e-11	CD8T
GYPC	6.82535e-16	0.291703	0.495	0.399	2.61998e-11	CD8T
ATP8A1	7.11644e-16	0.275372	0.112	0.049	2.73172e-11	CD8T
CRIM1	1.17783e-15	0.268286	0.108	0.046	4.52121e-11	CD8T
CKLF	1.41524e-15	0.26813	0.577	0.469	5.43253e-11	CD8T
PSME2	2.05435e-15	0.267998	0.555	0.451	7.88584e-11	CD8T
PRKCH	2.1517e-15	0.31058	0.275	0.187	8.25951e-11	CD8T
KIF21A	2.91447e-15	0.253485	0.144	0.074	1.11875e-10	CD8T
PLEKHF1	3.08569e-15	0.278901	0.214	0.131	1.18447e-10	CD8T
TSEN54	3.19926e-15	0.274574	0.183	0.104	1.22807e-10	CD8T
REEP5	4.8468e-15	0.279712	0.419	0.328	1.86049e-10	CD8T
GNG5	4.91857e-15	0.295263	0.45	0.355	1.88804e-10	CD8T
CXCR4	5.88544e-15	0.331715	0.549	0.445	2.25918e-10	CD8T
MAPK1	6.84797e-15	0.25519	0.213	0.131	2.62866e-10	CD8T
IDH2	6.9315e-15	0.311096	0.299	0.21	2.66073e-10	CD8T
TBC1D10C	8.30122e-15	0.271912	0.453	0.357	3.18651e-10	CD8T
THEMIS	8.76805e-15	0.308322	0.231	0.148	3.3657e-10	CD8T
CAP1	1.98267e-14	0.274362	0.495	0.406	7.61069e-10	CD8T
NDUFB8	2.00061e-14	0.296334	0.454	0.364	7.67952e-10	CD8T
SURF2	2.41987e-14	0.267985	0.139	0.072	9.28892e-10	CD8T
CD96	2.82993e-14	0.254222	0.425	0.327	1.0863e-09	CD8T
COX6A1	2.83812e-14	0.265864	0.551	0.46	1.08944e-09	CD8T
PSMB3	2.97026e-14	0.28015	0.413	0.321	1.14016e-09	CD8T
NEDD8	3.71913e-14	0.256917	0.525	0.433	1.42763e-09	CD8T
RAB27A	3.85261e-14	0.273132	0.264	0.177	1.47886e-09	CD8T
TPST2	8.64976e-14	0.265542	0.162	0.092	3.3203e-09	CD8T
TMEM2	1.70887e-13	0.358549	0.116	0.057	6.55965e-09	CD8T
DZIP3	3.76624e-13	0.250081	0.112	0.055	1.44571e-08	CD8T
SAP18	5.60972e-13	0.259091	0.526	0.446	2.15335e-08	CD8T
IFITM2	8.3015e-13	0.288561	0.647	0.563	3.18661e-08	CD8T
HMGN3	1.18474e-12	0.273605	0.257	0.178	4.54774e-08	CD8T
TMEM160	1.23964e-12	0.253421	0.299	0.219	4.75847e-08	CD8T
CASP4	1.30494e-12	0.301195	0.334	0.256	5.00914e-08	CD8T
ZNF428	3.38268e-12	0.286202	0.221	0.149	1.29847e-07	CD8T
IFI27L2	4.02978e-12	0.296063	0.285	0.209	1.54687e-07	CD8T
NDUFAB1	6.68144e-12	0.282073	0.31	0.236	2.56474e-07	CD8T
AGTRAP	6.92861e-12	0.286905	0.23	0.157	2.65962e-07	CD8T
ZNF331	1.47975e-11	0.309099	0.256	0.178	5.68019e-07	CD8T
PTPN4	1.89202e-11	0.261172	0.268	0.194	7.26272e-07	CD8T
MIB2	2.39789e-11	0.276974	0.125	0.07	9.20455e-07	CD8T
LSM8	3.02901e-11	0.252537	0.353	0.275	1.16272e-06	CD8T
SLC9A3R1	3.52699e-11	0.26012	0.342	0.263	1.35387e-06	CD8T
PRKACB	4.05912e-11	0.255486	0.246	0.174	1.55813e-06	CD8T
TXNL4A	9.69026e-11	0.256865	0.237	0.168	3.7197e-06	CD8T
PIN1	1.00609e-10	0.257395	0.251	0.182	3.86197e-06	CD8T
CXCR6	2.41699e-10	0.250723	0.235	0.163	9.27787e-06	CD8T
PPP1R18	4.11356e-09	0.250781	0.375	0.307	0.000157903	CD8T
METRNL	8.1928e-09	0.284322	0.152	0.099	0.000314489	CD8T
CD40LG	1.44882e-296	1.59004	0.392	0.028	5.56144e-292	CD4T
IL7R	8.41376e-258	2.08249	0.45	0.077	3.22971e-253	CD4T
CD4	4.44811e-127	0.88812	0.264	0.046	1.70745e-122	CD4T
KLRB1	1.05631e-101	1.26994	0.489	0.23	4.05475e-97	CD4T
TPT1	2.51118e-86	0.438324	0.96	0.995	9.63942e-82	CD4T
GPR183	9.77246e-82	1.07472	0.345	0.134	3.75126e-77	CD4T
MAL	1.38773e-72	0.492397	0.105	0.007	5.32693e-68	CD4T
TNFRSF25	6.84137e-68	0.640129	0.187	0.046	2.62613e-63	CD4T
CCR7	9.46359e-46	0.465647	0.102	0.019	3.6327e-41	CD4T
PLAC8	2.93477e-42	0.384722	0.124	0.031	1.12654e-37	CD4T
EEF1A1	4.2997e-41	0.325627	0.976	0.995	1.65048e-36	CD4T
LTB	6.38392e-41	0.671098	0.758	0.703	2.45053e-36	CD4T
TIMP1	2.44239e-40	0.615309	0.254	0.119	9.37535e-36	CD4T
AQP3	2.82452e-38	0.500207	0.168	0.062	1.08422e-33	CD4T
TMEM123	2.26954e-32	0.51414	0.286	0.156	8.71185e-28	CD4T
SPOCK2	4.15821e-30	0.501084	0.372	0.229	1.59617e-25	CD4T
TMEM173	1.83408e-29	0.504101	0.228	0.117	7.04031e-25	CD4T
DPP4	4.18579e-28	0.406266	0.131	0.049	1.60676e-23	CD4T
FTH1	4.11376e-27	0.385909	0.925	0.949	1.57911e-22	CD4T
RPL37	1.20248e-25	0.284111	0.919	0.971	4.61583e-21	CD4T
TESPA1	1.52566e-24	0.355824	0.139	0.058	5.85641e-20	CD4T
SERINC5	7.9846e-23	0.349775	0.112	0.044	3.06497e-18	CD4T
SLAMF1	1.08375e-22	0.409761	0.222	0.122	4.16008e-18	CD4T
CTSB	1.1718e-22	0.4307	0.182	0.092	4.49807e-18	CD4T
KLF2	1.64238e-21	0.721093	0.19	0.103	6.30444e-17	CD4T
FXYD5	5.45497e-21	0.433941	0.511	0.413	2.09394e-16	CD4T
RPLP0	9.08442e-20	0.336293	0.801	0.83	3.48715e-15	CD4T
RORA	2.56722e-19	0.439571	0.362	0.253	9.85452e-15	CD4T
PBXIP1	3.0049e-19	0.389942	0.273	0.171	1.15346e-14	CD4T
MAF	1.08287e-18	0.472542	0.323	0.218	4.15669e-14	CD4T
THEM4	5.19058e-18	0.302121	0.122	0.056	1.99245e-13	CD4T
CD82	6.19748e-18	0.30009	0.178	0.097	2.37896e-13	CD4T
LGALS3BP	5.11932e-17	0.349138	0.117	0.055	1.9651e-12	CD4T
PABPC1	8.57009e-17	0.41329	0.624	0.556	3.28971e-12	CD4T
CD28	2.52793e-16	0.302702	0.148	0.078	9.70371e-12	CD4T
RIPOR2	2.86541e-16	0.434551	0.202	0.122	1.09992e-11	CD4T
FOS	4.4005e-16	0.518461	0.715	0.663	1.68918e-11	CD4T
ARHGAP5	1.71096e-15	0.319145	0.108	0.051	6.56769e-11	CD4T
LEF1	2.00193e-15	0.269534	0.101	0.046	7.68461e-11	CD4T
XBP1	2.03415e-15	0.419458	0.321	0.227	7.8083e-11	CD4T
CDC14A	5.71748e-15	0.338938	0.16	0.09	2.19471e-10	CD4T
TSC22D3	1.32134e-14	0.489025	0.398	0.305	5.0721e-10	CD4T
MALAT1	1.55327e-14	0.351803	0.998	0.999	5.96237e-10	CD4T
CORO1B	3.08232e-14	0.379389	0.365	0.274	1.18318e-09	CD4T
IFI44	1.33959e-13	0.28138	0.13	0.07	5.14215e-09	CD4T
HSPA1B	2.40234e-13	0.465176	0.384	0.297	9.22164e-09	CD4T
SATB1	3.47573e-13	0.310308	0.112	0.058	1.33419e-08	CD4T
S100A11	9.52092e-13	0.310263	0.716	0.706	3.6547e-08	CD4T
AP3M2	1.77321e-12	0.294705	0.115	0.062	6.80666e-08	CD4T
GOLGA8A	2.56466e-12	0.466612	0.153	0.094	9.84469e-08	CD4T
ADI1	2.77182e-12	0.257243	0.15	0.088	1.06399e-07	CD4T
LIMS1	4.44745e-12	0.260961	0.248	0.168	1.7072e-07	CD4T
RCAN3	5.5174e-12	0.313097	0.279	0.197	2.11791e-07	CD4T
MT-CO3	8.83855e-12	0.262403	0.998	0.999	3.39277e-07	CD4T
DGKA	2.07436e-11	0.303142	0.153	0.094	7.96264e-07	CD4T
LINC02273	3.8769e-11	0.268433	0.11	0.06	1.48819e-06	CD4T
NFKBIA	6.76601e-11	0.547768	0.452	0.378	2.5972e-06	CD4T
SOCS3	1.01857e-10	0.321215	0.18	0.118	3.90989e-06	CD4T
BCL2	1.06114e-10	0.365148	0.348	0.271	4.07331e-06	CD4T
TCF7	3.05961e-10	0.27834	0.203	0.138	1.17446e-05	CD4T
SLC2A3	3.73893e-10	0.426594	0.455	0.384	1.43523e-05	CD4T
MT-ND2	5.28602e-10	0.283914	0.969	0.982	2.02909e-05	CD4T
GADD45G	5.9998e-10	0.303743	0.128	0.077	2.30308e-05	CD4T
ANXA1	8.87147e-10	0.386656	0.653	0.622	3.4054e-05	CD4T
MCUB	9.17919e-10	0.254178	0.177	0.117	3.52353e-05	CD4T
JUN	1.2146e-09	0.317876	0.784	0.766	4.66236e-05	CD4T
IFNGR1	1.43957e-09	0.283023	0.216	0.152	5.52592e-05	CD4T
AC004585.1	2.5994e-09	0.271774	0.121	0.073	9.97805e-05	CD4T
AC058791.1	8.78603e-09	0.32205	0.196	0.138	0.000337261	CD4T
ICOS	1.63087e-08	0.288013	0.191	0.134	0.000626025	CD4T
IGFBP4	1.70943e-08	0.29695	0.109	0.066	0.000656182	CD4T
TLK1	2.1677e-08	0.283562	0.236	0.175	0.000832092	CD4T
LDHB	2.46595e-08	0.325802	0.523	0.48	0.000946581	CD4T
SYNE2	2.61092e-08	0.391794	0.387	0.322	0.00100223	CD4T
ANKRD12	4.5161e-08	0.353487	0.579	0.542	0.00173355	CD4T
PPP1R15A	5.00973e-08	0.462428	0.464	0.406	0.00192303	CD4T
INPP4B	5.65231e-08	0.281654	0.237	0.175	0.00216969	CD4T
TNFSF10	7.01225e-08	0.264607	0.27	0.207	0.00269172	CD4T
NFKBIZ	8.03439e-08	0.339615	0.18	0.129	0.00308408	CD4T
NEAT1	1.44683e-07	0.491423	0.715	0.699	0.00555381	CD4T
NOSIP	1.83124e-07	0.271831	0.22	0.165	0.0070294	CD4T
EML4	3.85641e-07	0.315017	0.369	0.306	0.0148032	CD4T
ANTXR2	4.93338e-07	0.251999	0.113	0.074	0.0189373	CD4T
CEBPD	6.39038e-07	0.419634	0.13	0.09	0.0245301	CD4T
FOSB	6.47198e-07	0.427267	0.6	0.576	0.0248433	CD4T
FOXP1	6.7548e-07	0.278983	0.265	0.209	0.025929	CD4T
ARHGAP15	7.45101e-07	0.262483	0.252	0.195	0.0286015	CD4T
PRKX	1.36564e-06	0.324091	0.221	0.168	0.0524216	CD4T
ANKRD28	1.83741e-06	0.288171	0.131	0.091	0.0705309	CD4T
LMNA	3.22555e-06	0.324353	0.109	0.074	0.123816	CD4T
XIST	4.69827e-06	0.405955	0.612	0.579	0.180348	CD4T
DNAJB1	5.01951e-06	0.358405	0.528	0.483	0.192679	CD4T
PAG1	5.13456e-06	0.277537	0.238	0.187	0.197095	CD4T
PLIN2	5.58095e-06	0.302126	0.189	0.144	0.21423	CD4T
TNFAIP3	6.17366e-06	0.412228	0.486	0.452	0.236982	CD4T
SF1	1.57344e-05	0.276819	0.487	0.445	0.603982	CD4T
PERP	1.66576e-05	0.264517	0.152	0.113	0.63942	CD4T
TNFAIP8	1.80253e-05	0.254257	0.405	0.355	0.691918	CD4T
NABP1	1.8784e-05	0.261562	0.234	0.186	0.721041	CD4T
GOLGA8B	2.71692e-05	0.265582	0.143	0.106	1	CD4T
AAK1	3.21125e-05	0.284951	0.464	0.421	1	CD4T
ATF7IP2	4.27082e-05	0.256438	0.117	0.084	1	CD4T
RPS6KA3	4.53087e-05	0.260941	0.182	0.142	1	CD4T
AHNAK	6.54702e-05	0.332557	0.495	0.462	1	CD4T
FTX	0.000135424	0.269238	0.145	0.11	1	CD4T
PTGER4	0.000137418	0.271347	0.281	0.239	1	CD4T
DUSP1	0.000162206	0.316524	0.603	0.591	1	CD4T
ATM	0.000225294	0.258913	0.326	0.283	1	CD4T
RNASET2	0.000276304	0.272945	0.404	0.363	1	CD4T
VMP1	0.000285701	0.29654	0.324	0.285	1	CD4T
TNF	0.000395224	0.257795	0.268	0.225	1	CD4T
HSPB1	0.000412333	0.291618	0.328	0.291	1	CD4T
HSPA1A	0.00047862	0.396436	0.399	0.363	1	CD4T
PPP1R15B	0.00059022	0.250002	0.136	0.106	1	CD4T
HSPH1	0.000660628	0.347601	0.188	0.155	1	CD4T
HSP90AA1	0.00069009	0.384731	0.854	0.9	1	CD4T
DUSP6	0.000908057	0.29074	0.191	0.158	1	CD4T
COL1A1	0.00126605	0.381177	0.252	0.218	1	CD4T
SOD2	0.00141629	0.285285	0.137	0.108	1	CD4T
TLE4	0.00145287	0.290105	0.177	0.145	1	CD4T
APOE	0.00239328	0.28411	0.104	0.082	1	CD4T
MT-ND6	0.00406261	0.297783	0.234	0.204	1	CD4T
SAT1	0.00410668	0.266205	0.635	0.614	1	CD4T
N4BP2L2	0.00498259	0.277366	0.538	0.523	1	CD4T
KRT8	0.00543917	0.288036	0.129	0.107	1	CD4T
MCL1	0.00638751	0.27648	0.54	0.523	1	CD4T
PTGDS	0.00746824	0.407453	0.345	0.32	1	CD4T
COL3A1	0.00788803	0.599201	0.358	0.347	1	CD4T
TNFRSF4	0	3.28179	0.696	0.039	0	TREG
FOXP3	0	2.06458	0.49	0.003	0	TREG
TNFRSF18	8.65518e-301	2.9129	0.732	0.049	3.32238e-296	TREG
IL2RA	2.54388e-280	2.19224	0.443	0.014	9.76493e-276	TREG
CTLA4	3.12192e-268	2.27245	0.521	0.024	1.19838e-263	TREG
FANK1	8.81017e-223	1.18861	0.253	0.003	3.38187e-218	TREG
LAYN	1.68372e-212	0.981616	0.253	0.004	6.46314e-208	TREG
HACD1	8.39017e-193	1.19182	0.263	0.006	3.22065e-188	TREG
RTKN2	1.0852e-178	1.67322	0.325	0.013	4.16563e-174	TREG
AC133644.2	1.11558e-135	0.939573	0.196	0.005	4.28225e-131	TREG
TNFRSF13B	1.601e-127	0.575016	0.108	0	6.14558e-123	TREG
ZC2HC1A	1.22506e-117	1.2458	0.247	0.012	4.70253e-113	TREG
TIGIT	1.08697e-104	2.02177	0.753	0.184	4.17244e-100	TREG
TBC1D4	2.54779e-102	1.76262	0.51	0.076	9.77993e-98	TREG
LAIR2	9.67195e-101	1.33444	0.335	0.03	3.71267e-96	TREG
TNFRSF9	2.93145e-97	1.52983	0.304	0.025	1.12527e-92	TREG
LINC01943	6.58469e-95	1.65862	0.397	0.047	2.5276e-90	TREG
STAM	1.8399e-87	1.26407	0.361	0.041	7.06264e-83	TREG
ENTPD1	2.02834e-84	0.639638	0.144	0.005	7.78597e-80	TREG
IKZF2	1.83171e-74	1.14635	0.397	0.057	7.03121e-70	TREG
ICA1	2.49654e-74	1.01474	0.211	0.016	9.5832e-70	TREG
BATF	2.81549e-67	1.71321	0.593	0.153	1.08075e-62	TREG
PIM2	2.48501e-57	1.06131	0.314	0.047	9.53897e-53	TREG
EPHX2	4.01422e-57	0.567549	0.134	0.008	1.5409e-52	TREG
GADD45A	2.55977e-53	1.63162	0.474	0.116	9.82592e-49	TREG
ADAM12	7.21374e-52	0.510986	0.103	0.005	2.76907e-47	TREG
SELL	1.54768e-50	0.82706	0.247	0.033	5.94091e-46	TREG
TNFRSF1B	9.99832e-46	1.35324	0.582	0.196	3.83796e-41	TREG
GLRX	2.35251e-43	1.42814	0.562	0.196	9.03034e-39	TREG
CLNK	4.06575e-42	0.808363	0.186	0.022	1.56068e-37	TREG
ATP6V0A1	9.59942e-41	0.516662	0.103	0.007	3.68483e-36	TREG
LTA	1.37393e-40	0.930893	0.263	0.046	5.27398e-36	TREG
GBP2	9.05743e-40	1.25515	0.485	0.151	3.47679e-35	TREG
DNPH1	4.70621e-38	1.06959	0.412	0.115	1.80652e-33	TREG
VAV3	1.42742e-36	0.817932	0.222	0.037	5.47929e-32	TREG
NRIP1	1.56503e-36	0.799676	0.191	0.027	6.00753e-32	TREG
MAST4	1.35264e-35	0.717177	0.18	0.025	5.19223e-31	TREG
CD41	2.90272e-34	0.816021	0.397	0.107	1.11424e-29	TREG
PHACTR2	6.01599e-34	1.05475	0.423	0.125	2.3093e-29	TREG
ICOS1	1.92632e-33	1.28123	0.448	0.142	7.39439e-29	TREG
DUSP4	3.21814e-33	1.28335	0.392	0.113	1.23531e-28	TREG
CD27	2.00867e-32	1.14888	0.716	0.358	7.71049e-28	TREG
ARID5B	7.91419e-32	1.15829	0.474	0.162	3.03794e-27	TREG
HLA-A	1.01182e-30	0.67149	1	0.964	3.88396e-26	TREG
CORO1B1	1.0641e-30	1.36469	0.619	0.292	4.08467e-26	TREG
C15orf53	7.85775e-30	0.895087	0.186	0.031	3.01628e-25	TREG
IL321	2.46147e-29	0.851247	0.995	0.911	9.44861e-25	TREG
HAPLN3	8.8359e-29	0.612406	0.149	0.021	3.39175e-24	TREG
SPOCK21	2.4276e-28	1.03017	0.588	0.265	9.31859e-24	TREG
CARD16	1.15966e-27	1.05546	0.644	0.315	4.45147e-23	TREG
B2M	2.29448e-27	0.427979	1	0.996	8.80758e-23	TREG
TRIB1	2.74322e-27	0.456191	0.108	0.012	1.05301e-22	TREG
CCNG2	4.85621e-27	0.685411	0.206	0.041	1.86411e-22	TREG
ACP5	3.79518e-24	0.833215	0.304	0.089	1.45682e-19	TREG
EPSTI1	3.9964e-24	0.835636	0.387	0.131	1.53406e-19	TREG
UCP2	1.31169e-23	0.922359	0.572	0.268	5.03505e-19	TREG
LAPTM4B	1.53233e-23	0.571674	0.149	0.026	5.88199e-19	TREG
NCF4	1.99994e-23	0.638571	0.222	0.052	7.67696e-19	TREG
CCR4	2.2797e-23	0.398502	0.119	0.016	8.75088e-19	TREG
NAMPT	3.51713e-23	0.936449	0.356	0.122	1.35008e-18	TREG
CD281	1.47381e-22	0.734675	0.309	0.093	5.65736e-18	TREG
PBXIP11	1.58723e-22	0.887381	0.474	0.194	6.09273e-18	TREG
CMTM6	1.67402e-22	0.931991	0.448	0.179	6.4259e-18	TREG
PMAIP1	2.776e-21	1.24595	0.33	0.113	1.0656e-16	TREG
GADD45G1	7.86175e-21	1.21532	0.284	0.087	3.01781e-16	TREG
DUSP16	9.96527e-21	0.620123	0.191	0.044	3.82527e-16	TREG
RGS1	1.3243e-20	1.0956	0.722	0.424	5.08346e-16	TREG
UGP2	1.38475e-20	1.00374	0.459	0.202	5.3155e-16	TREG
ASB2	3.17065e-20	0.60512	0.242	0.067	1.21709e-15	TREG
CUL9	1.11372e-19	0.466032	0.119	0.02	4.27511e-15	TREG
FAM110A	1.99181e-19	0.610612	0.206	0.053	7.64578e-15	TREG
SAMSN1	2.07123e-19	0.898777	0.531	0.259	7.95063e-15	TREG
ISG20	3.16224e-19	0.929397	0.567	0.295	1.21386e-14	TREG
BIRC3	5.55655e-19	0.893392	0.454	0.195	2.13294e-14	TREG
CREM	7.01442e-19	1.06325	0.418	0.178	2.69256e-14	TREG
POU2F2	9.10219e-19	0.802258	0.253	0.077	3.49397e-14	TREG
TRAC	1.1635e-18	1.03188	0.742	0.501	4.4662e-14	TREG
CRADD	1.3073e-18	0.405502	0.103	0.016	5.01821e-14	TREG
METTL8	1.50661e-18	0.638299	0.196	0.05	5.78325e-14	TREG
SIRPG	2.78131e-18	0.752032	0.335	0.126	1.06763e-13	TREG
PRDM1	2.84645e-18	0.981266	0.345	0.133	1.09264e-13	TREG
GBP5	2.9239e-18	0.769087	0.5	0.233	1.12237e-13	TREG
MAGEH1	3.28846e-18	0.564394	0.18	0.044	1.26231e-13	TREG
SMS	3.44163e-18	0.709154	0.325	0.117	1.3211e-13	TREG
LTB1	5.28033e-18	0.852265	0.902	0.714	2.02691e-13	TREG
TULP4	6.21328e-18	0.729134	0.242	0.074	2.38503e-13	TREG
PELI1	7.94944e-18	0.43364	0.119	0.021	3.05147e-13	TREG
EEF1A11	1.01022e-17	0.35366	1	0.989	3.87782e-13	TREG
NAB1	3.24234e-17	0.44778	0.134	0.027	1.24461e-12	TREG
PHTF2	4.04159e-17	0.692665	0.294	0.104	1.5514e-12	TREG
YPEL2	4.62897e-17	0.426897	0.155	0.035	1.77688e-12	TREG
CD79B	1.24992e-16	0.642596	0.263	0.088	4.79794e-12	TREG
RPL24	1.26421e-16	0.458166	0.979	0.914	4.8528e-12	TREG
ID3	1.66352e-16	0.830192	0.314	0.117	6.38559e-12	TREG
CASP1	4.2147e-16	0.712655	0.407	0.18	1.61785e-11	TREG
GATA3	4.28677e-16	0.805208	0.418	0.191	1.64552e-11	TREG
FHL3	4.53926e-16	0.34482	0.119	0.023	1.74244e-11	TREG
PPM1G	7.79071e-16	0.760672	0.515	0.27	2.99054e-11	TREG
SAT11	1.10556e-15	0.82728	0.845	0.613	4.24381e-11	TREG
RAB11FIP1	1.32573e-15	0.76521	0.448	0.217	5.08893e-11	TREG
CHST7	4.66216e-15	0.32797	0.124	0.026	1.78962e-10	TREG
RPS27L	4.75593e-15	0.654418	0.716	0.449	1.82561e-10	TREG
CCL20	5.52257e-15	0.301141	0.108	0.021	2.11989e-10	TREG
MAF1	6.67716e-15	0.746774	0.485	0.244	2.56309e-10	TREG
PIM3	8.7688e-15	0.761769	0.33	0.134	3.36599e-10	TREG
MIR4435-2HG	1.80157e-14	0.632761	0.304	0.119	6.91549e-10	TREG
TRBC2	1.95627e-14	1.07402	0.696	0.476	7.50933e-10	TREG
IL6R	5.80559e-14	0.334185	0.108	0.022	2.22853e-09	TREG
S100A4	5.95372e-14	0.548224	0.959	0.801	2.28539e-09	TREG
CEACAM1	6.4799e-14	0.428385	0.103	0.021	2.48737e-09	TREG
CTSC	1.20902e-13	0.779117	0.753	0.585	4.64094e-09	TREG
CIRBP	2.22296e-13	0.660334	0.675	0.471	8.53304e-09	TREG
SUMO2	2.42618e-13	0.565845	0.799	0.604	9.31313e-09	TREG
THEM41	2.55085e-13	0.471451	0.216	0.073	9.7917e-09	TREG
MYL6B	2.66174e-13	0.417082	0.149	0.04	1.02173e-08	TREG
ARHGEF12	3.24677e-13	0.483519	0.134	0.034	1.2463e-08	TREG
CDKN2C	4.47733e-13	0.354053	0.149	0.04	1.71867e-08	TREG
CLN5	4.70891e-13	0.395915	0.165	0.047	1.80756e-08	TREG
CNIH1	7.22891e-13	0.56388	0.268	0.105	2.77489e-08	TREG
FCMR	9.38653e-13	0.636229	0.263	0.104	3.60311e-08	TREG
PTTG1	1.08898e-12	0.594189	0.397	0.185	4.18015e-08	TREG
AKIP1	2.28047e-12	0.466167	0.124	0.031	8.7538e-08	TREG
SEC14L1	2.3468e-12	0.526165	0.227	0.083	9.00841e-08	TREG
PVT1	2.89027e-12	0.488521	0.16	0.048	1.10946e-07	TREG
STAT3	6.79593e-12	0.566119	0.485	0.267	2.60869e-07	TREG
LIMA1	7.0397e-12	0.498469	0.299	0.127	2.70226e-07	TREG
HLA-B	7.48688e-12	0.347485	0.985	0.961	2.87391e-07	TREG
RAB33A	7.56082e-12	0.404446	0.191	0.063	2.9023e-07	TREG
SESN3	8.35846e-12	0.552147	0.16	0.049	3.20848e-07	TREG
TMEM60	9.74468e-12	0.52826	0.186	0.063	3.74059e-07	TREG
RAP1A	2.08487e-11	0.556626	0.51	0.298	8.00297e-07	TREG
ABI2	2.61576e-11	0.508726	0.165	0.053	1.00409e-06	TREG
TMEM154	2.82709e-11	0.414172	0.201	0.071	1.08521e-06	TREG
SERPINE2	2.97996e-11	0.39918	0.134	0.038	1.14389e-06	TREG
UBE2D2	3.35396e-11	0.553672	0.613	0.38	1.28745e-06	TREG
FOXO1	3.48898e-11	0.538857	0.278	0.118	1.33928e-06	TREG
PLK3	5.1511e-11	0.588246	0.242	0.099	1.9773e-06	TREG
PIK3IP1	5.33753e-11	0.610065	0.309	0.141	2.04886e-06	TREG
UQCRB	5.54384e-11	0.457447	0.861	0.704	2.12806e-06	TREG
BCL2L11	5.95298e-11	0.512521	0.108	0.027	2.28511e-06	TREG
CCDC50	5.9748e-11	0.613836	0.175	0.06	2.29348e-06	TREG
ECI1	6.38718e-11	0.546419	0.247	0.102	2.45178e-06	TREG
RPL23	7.41522e-11	0.526966	0.897	0.765	2.84641e-06	TREG
SPATS2L	8.17718e-11	0.486467	0.222	0.085	3.13889e-06	TREG
PTMA	9.94081e-11	0.35648	1	0.956	3.81588e-06	TREG
RPL22	1.17377e-10	0.43158	0.954	0.848	4.50563e-06	TREG
IL18R1	1.33321e-10	0.459172	0.16	0.052	5.11765e-06	TREG
PMVK	1.41811e-10	0.49452	0.289	0.128	5.44357e-06	TREG
P2RY10	1.47864e-10	0.574817	0.253	0.107	5.67591e-06	TREG
METTL9	1.70175e-10	0.535564	0.407	0.22	6.53235e-06	TREG
EIF1	1.89751e-10	0.367552	0.995	0.949	7.28378e-06	TREG
RPS28	1.99061e-10	0.358653	0.995	0.953	7.64117e-06	TREG
ADI11	2.01122e-10	0.507122	0.247	0.103	7.72027e-06	TREG
SOX4	2.02258e-10	0.560271	0.144	0.045	7.76386e-06	TREG
OAS1	2.19571e-10	0.43232	0.144	0.045	8.42847e-06	TREG
NR3C1	3.11177e-10	0.622873	0.407	0.228	1.19448e-05	TREG
TRIM69	3.66444e-10	0.438725	0.227	0.09	1.40663e-05	TREG
BACH1	3.70699e-10	0.383928	0.119	0.033	1.42296e-05	TREG
RPS26	3.71904e-10	0.545859	0.835	0.692	1.42759e-05	TREG
REXO2	3.96389e-10	0.554901	0.284	0.128	1.52158e-05	TREG
BTG1	4.62352e-10	0.509822	0.948	0.834	1.77478e-05	TREG
TRBC1	6.1664e-10	1.19047	0.495	0.334	2.36703e-05	TREG
ZNRF1	6.31537e-10	0.441429	0.186	0.068	2.42422e-05	TREG
TPT11	7.58263e-10	0.250165	1	0.983	2.91067e-05	TREG
CAMK1	8.3581e-10	0.339748	0.149	0.049	3.20834e-05	TREG
PHLDA1	9.85582e-10	0.767859	0.34	0.177	3.78325e-05	TREG
KDSR	1.17769e-09	0.333208	0.134	0.042	4.52068e-05	TREG
MGST2	1.43366e-09	0.322843	0.144	0.046	5.50326e-05	TREG
PARK7	1.52447e-09	0.571163	0.655	0.5	5.85183e-05	TREG
ZC3H7A	1.5602e-09	0.367069	0.201	0.078	5.98899e-05	TREG
RPL11	1.57819e-09	0.27431	1	0.964	6.05803e-05	TREG
THADA	2.04136e-09	0.391123	0.129	0.04	7.83596e-05	TREG
FKBP1A	2.17791e-09	0.493772	0.521	0.321	8.36013e-05	TREG
SMC4	2.41658e-09	0.546886	0.278	0.129	9.27628e-05	TREG
ARHGDIB	2.81638e-09	0.495286	0.825	0.728	0.00010811	TREG
BEX3	2.90401e-09	0.445645	0.149	0.052	0.000111474	TREG
TDRD3	3.00013e-09	0.422946	0.16	0.057	0.000115163	TREG
COX7A2L	3.71103e-09	0.468373	0.485	0.285	0.000142451	TREG
GLCCI1	3.81139e-09	0.370727	0.253	0.111	0.000146304	TREG
RPL5	4.02687e-09	0.331432	0.974	0.909	0.000154575	TREG
BTG3	4.23172e-09	0.559863	0.294	0.142	0.000162439	TREG
TTN	4.47761e-09	0.365008	0.175	0.065	0.000171878	TREG
AQP31	4.754e-09	0.48655	0.216	0.092	0.000182487	TREG
SCAND1	4.97795e-09	0.482274	0.459	0.271	0.000191084	TREG
RACK1	5.93936e-09	0.361412	0.964	0.887	0.000227988	TREG
SKAP2	6.76419e-09	0.345294	0.201	0.08	0.00025965	TREG
UBC	8.63956e-09	0.453316	0.928	0.87	0.000331638	TREG
NCK2	8.84331e-09	0.421977	0.278	0.131	0.000339459	TREG
PRDX2	9.20838e-09	0.521128	0.5	0.309	0.000353473	TREG
ATP13A3	9.76208e-09	0.416025	0.165	0.062	0.000374727	TREG
CALM3	9.7669e-09	0.567997	0.541	0.363	0.000374912	TREG
VAMP5	1.00217e-08	0.550281	0.387	0.221	0.000384692	TREG
FTL	1.07911e-08	0.478598	0.902	0.842	0.000414226	TREG
SH3BGRL	1.09758e-08	0.515661	0.479	0.299	0.000421317	TREG
IFNAR2	1.14964e-08	0.388819	0.201	0.083	0.000441301	TREG
RPS11	1.21893e-08	0.361529	0.959	0.885	0.000467897	TREG
LEPROT	1.26588e-08	0.418771	0.253	0.115	0.000485922	TREG
CCDC71L	1.35043e-08	0.604832	0.149	0.054	0.000518375	TREG
LDHB1	1.5734e-08	0.454414	0.675	0.488	0.000603965	TREG
ANAPC16	1.70827e-08	0.477761	0.603	0.418	0.000655738	TREG
CSF1	1.83386e-08	0.545316	0.216	0.094	0.000703947	TREG
CCR6	1.89209e-08	0.433613	0.139	0.048	0.000726299	TREG
LIMS11	1.8999e-08	0.554622	0.345	0.189	0.000729296	TREG
BABAM2	1.91553e-08	0.465893	0.16	0.06	0.000735297	TREG
TYMP	2.02876e-08	0.566155	0.34	0.188	0.00077876	TREG
RAC1	2.19685e-08	0.409942	0.572	0.381	0.000843283	TREG
CCNI	2.23768e-08	0.526973	0.722	0.549	0.000858956	TREG
C12orf57	2.3714e-08	0.46163	0.655	0.457	0.000910285	TREG
EXOSC4	2.83872e-08	0.289976	0.113	0.035	0.00108967	TREG
SNX9	3.33378e-08	0.385366	0.124	0.041	0.0012797	TREG
PRDX3	3.35505e-08	0.328489	0.253	0.116	0.00128787	TREG
SDF4	3.89996e-08	0.441145	0.304	0.155	0.00149704	TREG
GPR1831	4.10679e-08	0.456408	0.356	0.196	0.00157643	TREG
PRNP	4.34145e-08	0.455466	0.232	0.105	0.00166651	TREG
NDFIP2	4.40514e-08	0.355649	0.165	0.063	0.00169096	TREG
SLA	4.44152e-08	0.452518	0.448	0.27	0.00170492	TREG
C21orf91	4.51453e-08	0.516786	0.227	0.105	0.00173295	TREG
MIR155HG	4.86217e-08	0.578765	0.144	0.053	0.00186639	TREG
ACSL4	4.98052e-08	0.399595	0.186	0.076	0.00191182	TREG
SAYSD1	5.49347e-08	0.341023	0.139	0.05	0.00210872	TREG
NABP11	5.8146e-08	0.606141	0.351	0.196	0.00223199	TREG
CASK	5.83271e-08	0.390446	0.211	0.094	0.00223894	TREG
SOCS31	5.96384e-08	0.489881	0.268	0.133	0.00228928	TREG
MBOAT7	8.10559e-08	0.315474	0.119	0.04	0.00311141	TREG
TNFRSF251	8.38621e-08	0.347709	0.201	0.087	0.00321913	TREG
ITGA4	8.61149e-08	0.571164	0.412	0.246	0.0033056	TREG
ELOF1	9.1631e-08	0.460845	0.216	0.099	0.00351735	TREG
AKIRIN2	9.82387e-08	0.360221	0.206	0.09	0.00377099	TREG
PSIP1	9.99699e-08	0.443998	0.418	0.242	0.00383745	TREG
IL1R1	1.0566e-07	0.319188	0.119	0.04	0.00405586	TREG
MBD2	1.14698e-07	0.480389	0.304	0.16	0.00440281	TREG
MRPS6	1.62389e-07	0.414172	0.392	0.231	0.00623346	TREG
HLA-E	1.62762e-07	0.338922	0.948	0.879	0.00624779	TREG
ANP32B	1.67039e-07	0.420739	0.531	0.362	0.00641194	TREG
SETDB2	1.7551e-07	0.271932	0.119	0.04	0.00673712	TREG
NDUFA4	1.77098e-07	0.381254	0.778	0.625	0.00679807	TREG
GAPDH	1.97492e-07	0.539718	0.928	0.858	0.00758094	TREG
SLAMF11	2.47808e-07	0.388086	0.289	0.15	0.00951237	TREG
CISD2	2.53965e-07	0.470591	0.216	0.102	0.00974869	TREG
RHOG	2.85018e-07	0.49031	0.381	0.232	0.0109407	TREG
RPL9	2.85606e-07	0.281407	0.985	0.933	0.0109633	TREG
PTER	3.13669e-07	0.28488	0.103	0.033	0.0120405	TREG
TLK11	3.17655e-07	0.459717	0.335	0.19	0.0121935	TREG
FNDC3B	3.60152e-07	0.292105	0.119	0.042	0.0138248	TREG
RHBDD2	3.90174e-07	0.324664	0.144	0.056	0.0149772	TREG
TSPAN5	3.99005e-07	0.383745	0.211	0.098	0.0153162	TREG
NDFIP1	4.01526e-07	0.448925	0.351	0.204	0.015413	TREG
FXYD51	4.28795e-07	0.585272	0.593	0.439	0.0164597	TREG
PRDX1	5.71054e-07	0.44541	0.536	0.375	0.0219205	TREG
MSI2	5.97548e-07	0.452953	0.227	0.11	0.0229375	TREG
EID1	6.32824e-07	0.438093	0.572	0.39	0.0242916	TREG
C16orf87	6.37598e-07	0.365531	0.16	0.067	0.0244749	TREG
HNRNPA1	6.57149e-07	0.35142	0.809	0.67	0.0252253	TREG
PPP1R2	7.08357e-07	0.628147	0.459	0.302	0.027191	TREG
KIF20B	7.69563e-07	0.390973	0.149	0.061	0.0295404	TREG
GBP1	7.72525e-07	0.535941	0.258	0.139	0.0296542	TREG
SLC16A1	8.17626e-07	0.40089	0.134	0.052	0.0313854	TREG
ATP5F1A	8.21293e-07	0.367684	0.423	0.262	0.0315262	TREG
UBE2B	8.63105e-07	0.417348	0.428	0.259	0.0331312	TREG
ZFP36L1	8.9614e-07	0.478168	0.665	0.494	0.0343992	TREG
TMEM1731	9.31493e-07	0.400987	0.278	0.148	0.0357563	TREG
HSPA8	9.82115e-07	0.372129	0.851	0.712	0.0376995	TREG
NDUFV2	1.02743e-06	0.443379	0.485	0.334	0.039439	TREG
HNRNPLL	1.08725e-06	0.383523	0.175	0.078	0.0417354	TREG
TPP1	1.13471e-06	0.364791	0.206	0.098	0.0435571	TREG
CCND2	1.20963e-06	0.455385	0.428	0.271	0.046433	TREG
PTPRJ	1.25315e-06	0.285317	0.17	0.074	0.0481036	TREG
TOX2	1.36678e-06	0.277484	0.139	0.055	0.0524652	TREG
TFRC	1.44898e-06	0.422766	0.139	0.057	0.0556207	TREG
SOD1	1.59526e-06	0.509188	0.649	0.51	0.0612358	TREG
FAM129A	1.62081e-06	0.446465	0.191	0.092	0.0622162	TREG
DCPS	1.64616e-06	0.373131	0.17	0.076	0.0631894	TREG
GALM	1.75147e-06	0.26903	0.247	0.125	0.0672318	TREG
RORA1	1.85632e-06	0.462892	0.433	0.283	0.0712565	TREG
UBE2H	2.00747e-06	0.363346	0.242	0.125	0.0770587	TREG
CDV3	2.11286e-06	0.363655	0.448	0.287	0.0811044	TREG
SH3KBP1	2.15611e-06	0.436143	0.464	0.312	0.0827644	TREG
BCAS2	2.17319e-06	0.414224	0.33	0.192	0.0834202	TREG
RPL8	2.24021e-06	0.278367	0.969	0.93	0.0859928	TREG
EIF1B	2.28192e-06	0.447429	0.412	0.261	0.0875939	TREG
COX5B	2.37049e-06	0.357251	0.66	0.495	0.0909938	TREG
EIF3H	2.39479e-06	0.398799	0.541	0.383	0.0919263	TREG
HNRNPK	2.5379e-06	0.42246	0.665	0.515	0.0974199	TREG
NFKBIA1	2.63328e-06	0.671783	0.562	0.396	0.101081	TREG
HLA-DRB11	2.65666e-06	0.398362	0.505	0.334	0.101978	TREG
ZNF688	2.82634e-06	0.273411	0.134	0.054	0.108492	TREG
COX7C	2.8613e-06	0.320775	0.861	0.725	0.109834	TREG
ARPC1B	2.95689e-06	0.380584	0.619	0.479	0.113503	TREG
SUSD3	2.96445e-06	0.511772	0.299	0.177	0.113793	TREG
OCIAD1	3.00595e-06	0.318044	0.433	0.269	0.115386	TREG
ZNRF2	3.06981e-06	0.31864	0.16	0.07	0.117838	TREG
ARL4A	3.16152e-06	0.499711	0.237	0.125	0.121358	TREG
DDIT3	3.2046e-06	0.448243	0.196	0.096	0.123012	TREG
SLC12A6	3.36523e-06	0.25318	0.134	0.054	0.129178	TREG
PKM	3.3872e-06	0.68805	0.428	0.294	0.130021	TREG
HLA-DMA1	3.66796e-06	0.538746	0.294	0.166	0.140798	TREG
IL10RA	3.76165e-06	0.423556	0.351	0.213	0.144395	TREG
CTNNB1	4.20233e-06	0.40435	0.263	0.141	0.161311	TREG
ZBTB7B	4.39178e-06	0.301343	0.129	0.052	0.168583	TREG
SPAG16	4.73846e-06	0.309481	0.103	0.038	0.181891	TREG
NDUFA11	4.84101e-06	0.412312	0.495	0.34	0.185827	TREG
ABHD14A	4.88902e-06	0.371767	0.211	0.107	0.18767	TREG
LINC01934	5.26347e-06	0.43523	0.232	0.121	0.202044	TREG
KLHL24	5.46055e-06	0.344951	0.165	0.076	0.209609	TREG
PSMC5	5.98964e-06	0.348038	0.412	0.259	0.229918	TREG
PTGES3	6.13287e-06	0.409809	0.603	0.467	0.235416	TREG
TNIP1	6.14451e-06	0.379915	0.206	0.104	0.235863	TREG
MAPKAPK3	6.59264e-06	0.453549	0.227	0.123	0.253065	TREG
RBM38	6.74559e-06	0.385435	0.237	0.126	0.258936	TREG
CD247	7.1504e-06	0.491149	0.552	0.409	0.274475	TREG
TINF2	7.21005e-06	0.257091	0.206	0.102	0.276765	TREG
FADD	7.21349e-06	0.321929	0.103	0.039	0.276897	TREG
NME1	7.75437e-06	0.343545	0.196	0.096	0.297659	TREG
FAS	8.18809e-06	0.335817	0.18	0.086	0.314308	TREG
FAM89B	8.25293e-06	0.393896	0.356	0.224	0.316797	TREG
TANK	8.43078e-06	0.389994	0.366	0.226	0.323624	TREG
EVA1B	8.75897e-06	0.373408	0.139	0.061	0.336222	TREG
RTRAF	8.81029e-06	0.337568	0.49	0.338	0.338192	TREG
SLC25A3	9.05332e-06	0.531543	0.557	0.43	0.347521	TREG
MX1	9.18581e-06	0.323556	0.155	0.07	0.352606	TREG
PAK2	9.3173e-06	0.460958	0.448	0.31	0.357654	TREG
WSB1	9.57717e-06	0.414301	0.371	0.234	0.367629	TREG
LSM5	9.92056e-06	0.373854	0.309	0.181	0.380811	TREG
COMMD3	1.00426e-05	0.265009	0.227	0.117	0.385496	TREG
TNFRSF14	1.06284e-05	0.389993	0.345	0.212	0.407981	TREG
CLTA	1.06543e-05	0.331031	0.464	0.315	0.408975	TREG
CTSZ	1.07369e-05	0.344674	0.232	0.124	0.412148	TREG
HOXB2	1.08361e-05	0.287801	0.17	0.08	0.415956	TREG
TSC22D31	1.09064e-05	0.777603	0.459	0.331	0.418654	TREG
RPL7	1.10424e-05	0.254877	0.918	0.81	0.423872	TREG
PITPNA	1.12481e-05	0.2953	0.149	0.067	0.43177	TREG
VMP11	1.15459e-05	0.42333	0.438	0.293	0.443201	TREG
TOX	1.18359e-05	0.395707	0.201	0.102	0.454332	TREG
CXCR61	1.23219e-05	0.452151	0.325	0.205	0.472987	TREG
NFE2L2	1.28834e-05	0.380728	0.289	0.165	0.494542	TREG
CCDC69	1.30716e-05	0.307108	0.201	0.102	0.501767	TREG
CACYBP	1.49251e-05	0.398642	0.381	0.246	0.572915	TREG
SYNGR2	1.54745e-05	0.393823	0.186	0.094	0.594005	TREG
FUNDC2	1.56176e-05	0.324146	0.227	0.122	0.599496	TREG
PSMC1	1.58907e-05	0.372419	0.268	0.154	0.609981	TREG
IL12RB1	1.6031e-05	0.254557	0.144	0.063	0.615368	TREG
CD741	1.61952e-05	0.496885	0.68	0.544	0.62167	TREG
EIF3E	1.62357e-05	0.307619	0.603	0.452	0.623223	TREG
EFHD2	1.74453e-05	0.346613	0.387	0.254	0.669656	TREG
ST13	1.74745e-05	0.351612	0.428	0.28	0.670776	TREG
C3AR1	1.76144e-05	0.36379	0.103	0.04	0.676145	TREG
COX17	1.7731e-05	0.463826	0.392	0.26	0.680621	TREG
ENO1	1.96842e-05	0.484171	0.619	0.501	0.755596	TREG
GOLGA8A1	1.97058e-05	0.280105	0.211	0.109	0.756426	TREG
RAB2A	1.99062e-05	0.422305	0.392	0.26	0.76412	TREG
MGME1	2.04967e-05	0.327143	0.134	0.06	0.786788	TREG
EAPP	2.13497e-05	0.342132	0.278	0.163	0.819529	TREG
CNBP	2.13568e-05	0.331044	0.572	0.413	0.819803	TREG
COMMD7	2.19639e-05	0.370465	0.392	0.258	0.843105	TREG
HMGN2	2.34028e-05	0.290609	0.572	0.422	0.898338	TREG
GRSF1	2.36359e-05	0.265537	0.186	0.092	0.907289	TREG
TM2D3	2.36461e-05	0.325804	0.196	0.102	0.90768	TREG
ATP5MC2	2.54035e-05	0.38571	0.727	0.643	0.975139	TREG
YWHAE	2.59217e-05	0.321742	0.392	0.253	0.99503	TREG
CYTIP	2.84536e-05	0.556743	0.474	0.356	1	TREG
RPL4	2.93247e-05	0.286369	0.856	0.72	1	TREG
HTATIP2	3.08909e-05	0.353565	0.186	0.095	1	TREG
SPCS1	3.09659e-05	0.317805	0.577	0.445	1	TREG
SUPT4H1	3.11255e-05	0.292829	0.294	0.174	1	TREG
C12orf10	3.27349e-05	0.329452	0.191	0.098	1	TREG
FTH11	3.54792e-05	0.364434	0.964	0.941	1	TREG
LRPAP1	3.58331e-05	0.337689	0.345	0.219	1	TREG
H2AFJ	3.63946e-05	0.350128	0.304	0.184	1	TREG
PSMD11	4.14529e-05	0.332054	0.242	0.138	1	TREG
LSM4	4.16302e-05	0.349722	0.299	0.18	1	TREG
SOCS1	4.17344e-05	0.504078	0.387	0.263	1	TREG
CCDC91	4.31776e-05	0.37716	0.216	0.12	1	TREG
NFKB2	4.68061e-05	0.32936	0.149	0.072	1	TREG
ARL6IP5	5.37832e-05	0.290988	0.696	0.597	1	TREG
ATOX1	5.72465e-05	0.356425	0.222	0.124	1	TREG
USP12	5.91975e-05	0.267079	0.119	0.051	1	TREG
CCDC32	6.00253e-05	0.297207	0.155	0.076	1	TREG
VAPA	6.05457e-05	0.296993	0.423	0.29	1	TREG
VDAC1	6.16991e-05	0.26587	0.392	0.254	1	TREG
ATP6V1F	6.26707e-05	0.287775	0.443	0.301	1	TREG
SKP1	6.37307e-05	0.370778	0.701	0.578	1	TREG
HSD17B10	6.37474e-05	0.316064	0.268	0.16	1	TREG
C7orf50	6.88622e-05	0.350098	0.216	0.121	1	TREG
AC008105.3	7.05098e-05	0.319839	0.16	0.08	1	TREG
GOLGA8B1	7.07659e-05	0.265564	0.211	0.114	1	TREG
ATP5MG	7.07967e-05	0.279806	0.83	0.727	1	TREG
HEXB	7.14041e-05	0.253251	0.119	0.052	1	TREG
C1orf43	7.17135e-05	0.433937	0.253	0.151	1	TREG
ANXA7	7.51287e-05	0.399874	0.263	0.16	1	TREG
FLYWCH2	8.11555e-05	0.336708	0.155	0.078	1	TREG
BTF3	8.23308e-05	0.264916	0.825	0.741	1	TREG
CYC1	8.32225e-05	0.306421	0.232	0.132	1	TREG
VAMP8	8.35764e-05	0.282223	0.675	0.53	1	TREG
MAP2K3	8.41748e-05	0.379589	0.16	0.081	1	TREG
ATP5IF1	8.4905e-05	0.33214	0.634	0.516	1	TREG
COMMD6	8.57223e-05	0.324951	0.737	0.617	1	TREG
TBC1D15	8.80924e-05	0.359589	0.144	0.07	1	TREG
RNF145	9.45204e-05	0.271607	0.237	0.138	1	TREG
RANBP9	9.66397e-05	0.264001	0.124	0.056	1	TREG
COQ10B	9.78928e-05	0.296921	0.232	0.134	1	TREG
BST2	0.000103334	0.338348	0.5	0.363	1	TREG
COPZ1	0.00010376	0.360642	0.299	0.19	1	TREG
TMEM9B	0.000107943	0.432967	0.242	0.145	1	TREG
COMMD4	0.000108394	0.322627	0.216	0.122	1	TREG
SERPINB9	0.000113824	0.368081	0.211	0.119	1	TREG
PACS1	0.000124288	0.353185	0.196	0.109	1	TREG
IDI1	0.000124589	0.348662	0.335	0.217	1	TREG
MMADHC	0.000129503	0.255808	0.237	0.134	1	TREG
RHOH	0.000132783	0.285568	0.464	0.329	1	TREG
CYTOR1	0.000134725	0.684746	0.418	0.311	1	TREG
ICAM3	0.000135274	0.422266	0.526	0.405	1	TREG
NBDY	0.000135462	0.25447	0.253	0.149	1	TREG
FAM96A	0.000136317	0.295205	0.16	0.082	1	TREG
IP6K1	0.000139074	0.283821	0.139	0.068	1	TREG
HBP1	0.000143114	0.380621	0.18	0.099	1	TREG
RGS10	0.000153069	0.427741	0.459	0.339	1	TREG
SQSTM1	0.000153838	0.42416	0.361	0.245	1	TREG
OTUD5	0.000165573	0.287433	0.149	0.075	1	TREG
IFI6	0.000166019	0.557575	0.237	0.143	1	TREG
IL2RG	0.000166981	0.281559	0.649	0.519	1	TREG
GSTO1	0.000169824	0.371651	0.376	0.26	1	TREG
MAP1LC3A	0.000172842	0.285893	0.134	0.065	1	TREG
PSMA2	0.000174092	0.367984	0.366	0.25	1	TREG
EIF3L	0.000176649	0.304019	0.335	0.219	1	TREG
GABARAPL2	0.000178494	0.293644	0.459	0.325	1	TREG
NOP58	0.000190316	0.250322	0.268	0.16	1	TREG
RANBP1	0.00019153	0.311243	0.351	0.233	1	TREG
EIF3F	0.000197639	0.337326	0.552	0.417	1	TREG
CFLAR	0.000199181	0.3763	0.392	0.282	1	TREG
PPA1	0.00020022	0.337555	0.407	0.287	1	TREG
UXS1	0.000202598	0.360646	0.16	0.083	1	TREG
ZBTB38	0.000207107	0.33554	0.371	0.251	1	TREG
SAMD9	0.000220808	0.275101	0.32	0.208	1	TREG
CD320	0.000224341	0.340939	0.201	0.118	1	TREG
TMEM258	0.000232901	0.283258	0.541	0.405	1	TREG
HMGN1	0.000236228	0.337476	0.603	0.502	1	TREG
FBXL15	0.000238547	0.251852	0.165	0.088	1	TREG
FDFT1	0.000239066	0.31106	0.18	0.1	1	TREG
WDR83OS	0.00024299	0.280302	0.531	0.403	1	TREG
TMEM256	0.000243578	0.351198	0.263	0.163	1	TREG
CUTA	0.000244701	0.251614	0.505	0.359	1	TREG
PSMB5	0.000250735	0.298299	0.211	0.122	1	TREG
NUDT5	0.000281382	0.28318	0.247	0.149	1	TREG
SNU13	0.000282129	0.275086	0.531	0.395	1	TREG
SH2D2A	0.000282788	0.333497	0.227	0.136	1	TREG
SRA1	0.000291309	0.2787	0.186	0.104	1	TREG
SF3B5	0.000291779	0.278801	0.546	0.414	1	TREG
AC058791.11	0.000297035	0.47516	0.247	0.154	1	TREG
ISCU	0.000304446	0.289295	0.428	0.305	1	TREG
DNAJC15	0.000313058	0.252264	0.299	0.19	1	TREG
MOB3A	0.00033855	0.258009	0.186	0.104	1	TREG
ATP1B1	0.000340207	0.321693	0.191	0.108	1	TREG
DBP	0.000342777	0.272553	0.144	0.075	1	TREG
MFF	0.000343895	0.312936	0.18	0.101	1	TREG
SH3GLB1	0.000354161	0.309514	0.335	0.226	1	TREG
KLF10	0.000371393	0.270697	0.113	0.054	1	TREG
MRPL42	0.000389647	0.255886	0.206	0.12	1	TREG
CCM2	0.000398692	0.272351	0.273	0.173	1	TREG
RAB5IF	0.000402164	0.266116	0.232	0.139	1	TREG
CLEC2D	0.000403977	0.440948	0.454	0.334	1	TREG
NSA2	0.00040632	0.271234	0.485	0.361	1	TREG
MIIP	0.000445338	0.268514	0.139	0.072	1	TREG
STN1	0.000453987	0.255827	0.206	0.12	1	TREG
UBE2N	0.00046191	0.284386	0.34	0.232	1	TREG
COA4	0.00046637	0.260116	0.232	0.141	1	TREG
CYP20A1	0.000476362	0.311208	0.16	0.087	1	TREG
NOP10	0.00048002	0.333159	0.557	0.437	1	TREG
PRR13	0.000500171	0.269655	0.469	0.349	1	TREG
VPS51	0.000529514	0.363566	0.18	0.105	1	TREG
TSG101	0.000531681	0.25545	0.201	0.118	1	TREG
ADD3	0.000534523	0.31655	0.247	0.152	1	TREG
PHIP	0.000536766	0.366119	0.304	0.203	1	TREG
SELENOW	0.00057196	0.278733	0.531	0.395	1	TREG
CREB3L2	0.000581687	0.260485	0.155	0.083	1	TREG
LCK	0.00067795	0.269496	0.655	0.508	1	TREG
LGALS3	0.000692027	0.365058	0.402	0.292	1	TREG
EDF1	0.000693157	0.299207	0.722	0.606	1	TREG
CMTM7	0.000696396	0.267636	0.201	0.121	1	TREG
HLA-DPA11	0.0007406	0.306264	0.485	0.36	1	TREG
ODC1	0.000743449	0.327478	0.201	0.121	1	TREG
KIAA0040	0.000764286	0.339411	0.237	0.15	1	TREG
NDUFB1	0.00077261	0.339193	0.412	0.294	1	TREG
SNRNP35	0.000874574	0.304184	0.17	0.097	1	TREG
GCHFR	0.000908963	0.253665	0.227	0.14	1	TREG
GYPC1	0.000909681	0.304886	0.562	0.457	1	TREG
SNRPN	0.000924289	0.259228	0.33	0.225	1	TREG
SNX5	0.000950881	0.270199	0.222	0.136	1	TREG
NPM1	0.000997557	0.332157	0.753	0.703	1	TREG
RHOC	0.00100117	0.280231	0.376	0.268	1	TREG
BLOC1S6	0.00100683	0.280175	0.186	0.109	1	TREG
ELOB	0.00100685	0.255603	0.716	0.582	1	TREG
MRPL16	0.00101423	0.29066	0.18	0.105	1	TREG
ANXA11	0.00102448	0.290266	0.356	0.256	1	TREG
GTF3C6	0.00105301	0.339577	0.345	0.249	1	TREG
PYURF	0.0010732	0.267326	0.32	0.221	1	TREG
TROVE2	0.00110076	0.298862	0.196	0.118	1	TREG
VCP	0.00111579	0.273292	0.309	0.212	1	TREG
TALDO1	0.00111628	0.281697	0.376	0.271	1	TREG
PIH1D1	0.00114258	0.252637	0.18	0.106	1	TREG
TMED9	0.0011935	0.405001	0.314	0.226	1	TREG
ZC3H12A	0.0011998	0.256883	0.108	0.055	1	TREG
NDUFB81	0.0012406	0.268538	0.536	0.418	1	TREG
CHURC1	0.00131852	0.273823	0.443	0.326	1	TREG
CITED4	0.00138	0.262495	0.175	0.103	1	TREG
STAT5B	0.00141235	0.277112	0.139	0.077	1	TREG
ATP5MPL	0.00141738	0.310783	0.479	0.379	1	TREG
SLU7	0.00143763	0.305957	0.222	0.142	1	TREG
PCBP1	0.00144712	0.278711	0.582	0.458	1	TREG
DPM2	0.00146078	0.256245	0.155	0.088	1	TREG
GNAS	0.00146361	0.276618	0.83	0.735	1	TREG
SMAP1	0.0014684	0.261806	0.284	0.187	1	TREG
RALY	0.00148034	0.287282	0.299	0.208	1	TREG
TAGLN2	0.001518	0.293327	0.552	0.422	1	TREG
IVNS1ABP	0.00152024	0.367552	0.314	0.215	1	TREG
SMAP2	0.00157152	0.325442	0.273	0.178	1	TREG
RNPEPL1	0.00167455	0.275817	0.33	0.231	1	TREG
UBXN1	0.00169767	0.285923	0.505	0.395	1	TREG
NFKBIZ1	0.00172195	0.305258	0.222	0.143	1	TREG
GPR108	0.0017862	0.264539	0.222	0.141	1	TREG
OS9	0.00183697	0.261621	0.191	0.117	1	TREG
SF3A1	0.00189005	0.264297	0.155	0.09	1	TREG
ATPAF1	0.00189286	0.273211	0.103	0.052	1	TREG
C9orf16	0.00194149	0.345385	0.515	0.416	1	TREG
ARPC4	0.00194669	0.256199	0.459	0.348	1	TREG
NDUFAF3	0.0019704	0.321468	0.289	0.2	1	TREG
UBE2D3	0.00201185	0.258829	0.572	0.444	1	TREG
CISH	0.0021992	0.465189	0.361	0.284	1	TREG
MORF4L1	0.0026259	0.274291	0.505	0.401	1	TREG
FOXP11	0.0026644	0.409631	0.314	0.224	1	TREG
CHMP1B	0.00270525	0.260641	0.206	0.13	1	TREG
C11orf58	0.00275554	0.257743	0.505	0.408	1	TREG
PDCD1	0.00281182	0.271862	0.134	0.076	1	TREG
SNX2	0.0028961	0.253988	0.175	0.108	1	TREG
MAP3K1	0.00308519	0.306839	0.113	0.062	1	TREG
SBDS	0.0031106	0.295351	0.273	0.191	1	TREG
TMBIM6	0.00317295	0.252324	0.67	0.574	1	TREG
PSMD8	0.00333768	0.268845	0.485	0.384	1	TREG
ARID4A	0.00335524	0.260631	0.232	0.156	1	TREG
NSD3	0.00346413	0.280173	0.397	0.301	1	TREG
GADD45B	0.00349555	0.32135	0.433	0.336	1	TREG
ATP6V1G1	0.00350777	0.282948	0.593	0.496	1	TREG
HNRNPD	0.00369222	0.309882	0.412	0.325	1	TREG
MFAP1	0.00406522	0.271372	0.165	0.103	1	TREG
AUP1	0.0043604	0.292987	0.201	0.131	1	TREG
PFDN6	0.00452031	0.254639	0.206	0.134	1	TREG
ZNHIT3	0.00453467	0.303927	0.227	0.152	1	TREG
IER5	0.00461705	0.3275	0.33	0.238	1	TREG
NUCB1	0.00473549	0.337933	0.237	0.164	1	TREG
TOB1	0.00473615	0.293478	0.175	0.11	1	TREG
PCMT1	0.00473777	0.292513	0.299	0.217	1	TREG
FUBP1	0.00516019	0.290489	0.242	0.163	1	TREG
KDM6B	0.0051666	0.276154	0.175	0.112	1	TREG
YPEL3	0.00553971	0.265869	0.366	0.272	1	TREG
RTCB	0.00574727	0.252098	0.155	0.096	1	TREG
CWC15	0.00577829	0.368086	0.304	0.228	1	TREG
ETFB	0.00578365	0.265088	0.299	0.216	1	TREG
ARPP19	0.0060471	0.363982	0.268	0.194	1	TREG
SEC11C	0.00636455	0.302612	0.289	0.211	1	TREG
MGAT1	0.00651338	0.273754	0.191	0.124	1	TREG
UBE2Q1	0.00660752	0.334065	0.165	0.105	1	TREG
CSRNP1	0.00719525	0.252899	0.165	0.105	1	TREG
YWHAH	0.00788254	0.282384	0.258	0.186	1	TREG
ANTXR21	0.00830222	0.290271	0.139	0.085	1	TREG
PSMG4	0.00837146	0.260216	0.129	0.076	1	TREG
SLC3A2	0.00914576	0.317485	0.294	0.216	1	TREG

## Sheet: Table S3
Table S3. Characteristic expressed genes among NK subsets.
Gene	p_val	avg_log2FC	pct.1	pct.2	p_val_adj	Celltype
GNLY	6.48326e-161	1.96378	0.941	0.541	2.48866e-156	dNK1
TYMS	3.07729e-128	1.20845	0.311	0.035	1.18125e-123	dNK1
CLSPN	4.33754e-121	0.712247	0.268	0.021	1.66501e-116	dNK1
ITGAX	1.02926e-116	1.37443	0.73	0.315	3.95092e-112	dNK1
MKI67	1.24258e-115	1.11148	0.293	0.034	4.76975e-111	dNK1
MT-CO3	3.37531e-112	0.808569	0.997	0.998	1.29565e-107	dNK1
CENPM	1.2967e-111	0.710031	0.246	0.02	4.97753e-107	dNK1
ITGAD	3.60315e-110	1.2727	0.501	0.147	1.3831e-105	dNK1
ZWINT	6.69071e-106	0.552999	0.217	0.013	2.5683e-101	dNK1
PCLAF	1.78022e-102	0.880316	0.278	0.038	6.83354e-98	dNK1
MT-CO1	7.22584e-98	0.873591	0.997	0.999	2.77371e-93	dNK1
MT-CO2	1.85513e-96	0.756553	0.994	0.999	7.12111e-92	dNK1
GZMB	2.27895e-96	1.50389	0.731	0.421	8.74796e-92	dNK1
TK1	1.17595e-93	0.612358	0.185	0.009	4.51399e-89	dNK1
HELLS	5.21058e-92	0.836277	0.322	0.064	2.00013e-87	dNK1
RRM2	2.33167e-86	0.698551	0.16	0.006	8.95034e-82	dNK1
SLC12A8	3.22859e-86	0.855668	0.267	0.044	1.23933e-81	dNK1
GINS2	2.03719e-85	0.437559	0.209	0.021	7.81994e-81	dNK1
CHEK1	1.25774e-82	0.410912	0.201	0.02	4.82795e-78	dNK1
ASF1B	4.9599e-82	0.400576	0.165	0.008	1.90391e-77	dNK1
TOP2A	4.43408e-81	0.590305	0.174	0.012	1.70206e-76	dNK1
CDT1	8.69303e-79	0.378021	0.189	0.018	3.33691e-74	dNK1
AFAP1L2	1.24854e-78	0.890001	0.385	0.113	4.79265e-74	dNK1
UBE2C	2.48968e-78	0.463734	0.144	0.004	9.55688e-74	dNK1
MCM7	1.10373e-76	0.680242	0.319	0.076	4.23679e-72	dNK1
E2F1	1.55733e-76	0.362577	0.156	0.008	5.97795e-72	dNK1
ORC6	4.69214e-75	0.370056	0.17	0.013	1.80113e-70	dNK1
DHFR	6.81483e-75	0.454968	0.228	0.034	2.61594e-70	dNK1
MCM4	1.20399e-74	0.489775	0.207	0.027	4.62163e-70	dNK1
MCM2	1.21712e-74	0.375286	0.193	0.021	4.67205e-70	dNK1
MT-ND4	1.97555e-74	0.726451	0.997	0.996	7.58335e-70	dNK1
NUSAP1	2.21405e-74	0.571376	0.182	0.018	8.49885e-70	dNK1
BRCA1	6.80197e-72	0.411487	0.18	0.018	2.61101e-67	dNK1
NEAT1	7.05764e-70	1.12272	0.933	0.849	2.70915e-65	dNK1
PCNA	2.81155e-68	0.785357	0.348	0.105	1.07924e-63	dNK1
MCM6	2.67758e-67	0.461577	0.254	0.052	1.02782e-62	dNK1
CENPU	4.43591e-67	0.33137	0.162	0.015	1.70277e-62	dNK1
FEN1	9.25477e-67	0.378977	0.209	0.032	3.55253e-62	dNK1
ASPM	2.56161e-66	0.580937	0.151	0.012	9.83298e-62	dNK1
MYBL2	3.57038e-66	0.280525	0.116	0.002	1.37052e-61	dNK1
KNL1	1.53419e-65	0.382524	0.129	0.006	5.88915e-61	dNK1
FAM111B	2.07233e-65	0.257716	0.122	0.004	7.95486e-61	dNK1
MT-ATP6	1.04079e-64	0.643827	0.998	0.999	3.99519e-60	dNK1
CENPF	1.98869e-64	0.936258	0.303	0.082	7.6338e-60	dNK1
CDK1	1.28658e-62	0.286698	0.131	0.008	4.93868e-58	dNK1
FANCI	2.97258e-62	0.385219	0.173	0.022	1.14106e-57	dNK1
TPX2	1.46028e-61	0.352644	0.161	0.018	5.60543e-57	dNK1
MT-ND5	1.31104e-59	0.855808	0.972	0.95	5.03255e-55	dNK1
MYO1E	1.35433e-58	0.650103	0.32	0.097	5.19874e-54	dNK1
BIRC5	1.30341e-57	0.318439	0.137	0.012	5.00325e-53	dNK1
GTSE1	1.67194e-57	0.321679	0.108	0.004	6.41791e-53	dNK1
SPINK2	1.95552e-57	1.10273	0.233	0.053	7.50647e-53	dNK1
RAD51AP1	6.37427e-57	0.266648	0.123	0.008	2.44683e-52	dNK1
UBE2T	4.24868e-56	0.334314	0.187	0.032	1.6309e-51	dNK1
CSF1	1.07315e-55	0.946543	0.258	0.069	4.11941e-51	dNK1
CYP26A1	8.06562e-55	0.539248	0.223	0.049	3.09607e-50	dNK1
XIST	1.23838e-54	1.05833	0.825	0.604	4.75366e-50	dNK1
IGFBP7	1.93524e-54	1.0111	0.457	0.213	7.4286e-50	dNK1
PHLDA1	2.99482e-54	0.862591	0.404	0.161	1.14959e-49	dNK1
EPAS1	4.33252e-54	0.777222	0.387	0.149	1.66308e-49	dNK1
CENPW	5.6773e-54	0.274077	0.156	0.021	2.17929e-49	dNK1
CENPK	2.08145e-53	0.365676	0.22	0.049	7.98985e-49	dNK1
TPM4	2.95112e-53	0.888245	0.565	0.321	1.13282e-48	dNK1
B4GALNT1	1.99472e-52	0.325997	0.12	0.01	7.65693e-48	dNK1
WDR76	3.49367e-51	0.27822	0.18	0.033	1.34108e-46	dNK1
ATAD5	1.58619e-50	0.386103	0.178	0.033	6.08875e-46	dNK1
SMC2	4.38657e-50	0.470489	0.277	0.081	1.68383e-45	dNK1
PAICS	2.47972e-49	0.418144	0.262	0.075	9.51864e-45	dNK1
MAD2L1	4.74964e-49	0.300859	0.189	0.038	1.8232e-44	dNK1
DRAXIN	6.22514e-49	0.540656	0.182	0.036	2.38958e-44	dNK1
MZB1	1.47512e-48	0.616784	0.281	0.089	5.66239e-44	dNK1
MCM3	1.54527e-48	0.436083	0.304	0.098	5.93166e-44	dNK1
STMN1	1.93058e-48	1.25765	0.399	0.193	7.41072e-44	dNK1
BRCA2	2.99798e-48	0.305498	0.125	0.014	1.15081e-43	dNK1
KNTC1	4.43031e-48	0.365149	0.133	0.017	1.70062e-43	dNK1
NCS1	6.39491e-48	0.255959	0.131	0.016	2.45475e-43	dNK1
KIFC1	1.85266e-47	0.282289	0.108	0.008	7.11161e-43	dNK1
ENO1	1.91966e-47	0.889019	0.666	0.556	7.36881e-43	dNK1
MCM5	2.41843e-47	0.552977	0.315	0.11	9.28339e-43	dNK1
COTL1	2.7856e-47	0.826687	0.809	0.733	1.06928e-42	dNK1
LIG1	7.62156e-47	0.311718	0.187	0.039	2.92561e-42	dNK1
C21orf58	1.24377e-46	0.363551	0.122	0.014	4.77432e-42	dNK1
RRM1	6.2406e-46	0.312878	0.203	0.048	2.39552e-41	dNK1
SLC1A5	3.04449e-45	0.399858	0.226	0.061	1.16866e-40	dNK1
WDR34	3.41572e-45	0.273641	0.148	0.024	1.31116e-40	dNK1
MT-ND1	1.37848e-44	0.650422	0.991	0.992	5.29144e-40	dNK1
UBASH3B	3.29674e-44	0.600831	0.333	0.126	1.26549e-39	dNK1
ATAD2	4.78301e-44	0.498123	0.276	0.091	1.83601e-39	dNK1
HIST1H1B	8.15537e-44	0.595804	0.121	0.016	3.13052e-39	dNK1
TMEM106C	4.12803e-43	0.434454	0.243	0.074	1.58458e-38	dNK1
ORAI2	9.49975e-43	0.842835	0.455	0.225	3.64657e-38	dNK1
NSD2	1.02648e-42	0.457536	0.212	0.058	3.94025e-38	dNK1
UGCG	1.13984e-42	0.546097	0.272	0.091	4.37541e-38	dNK1
GNPTAB	2.1792e-42	0.855522	0.7	0.481	8.3651e-38	dNK1
EZH2	2.24032e-42	0.415193	0.225	0.064	8.59969e-38	dNK1
SEMA4D	1.09456e-41	0.789974	0.573	0.335	4.20159e-37	dNK1
MT-CYB	1.85298e-41	0.564594	0.999	0.997	7.11284e-37	dNK1
HAVCR2	6.35012e-41	0.62433	0.353	0.146	2.43756e-36	dNK1
C15orf48	6.50904e-41	0.311791	0.119	0.016	2.49856e-36	dNK1
ERI1	6.51912e-41	0.45016	0.275	0.094	2.50243e-36	dNK1
MMS22L	1.69252e-40	0.319501	0.159	0.033	6.49692e-36	dNK1
BRI3BP	9.93156e-40	0.318489	0.188	0.048	3.81233e-35	dNK1
CHAF1A	1.10916e-39	0.273769	0.142	0.027	4.25761e-35	dNK1
TUBA1B	1.98718e-39	1.32616	0.595	0.484	7.62799e-35	dNK1
GMNN	4.68148e-39	0.287684	0.225	0.066	1.79703e-34	dNK1
KIR2DL1	6.99405e-39	0.438196	0.178	0.044	2.68473e-34	dNK1
CBX5	1.00666e-38	0.484214	0.375	0.161	3.86417e-34	dNK1
NCAM1	1.52285e-38	0.725554	0.693	0.463	5.8456e-34	dNK1
LGALS1	2.5219e-38	1.06027	0.756	0.666	9.68058e-34	dNK1
CDCA7	4.59513e-38	0.29091	0.157	0.035	1.76389e-33	dNK1
NUP210	5.85537e-38	0.48365	0.342	0.14	2.24764e-33	dNK1
ARHGAP11A	5.08191e-37	0.26237	0.119	0.019	1.95074e-32	dNK1
SYNJ2	5.65679e-37	0.287346	0.121	0.02	2.17141e-32	dNK1
C19orf48	8.14466e-37	0.354486	0.209	0.062	3.12641e-32	dNK1
CKS1B	1.93978e-36	0.374944	0.222	0.071	7.44603e-32	dNK1
PTTG1	4.34925e-36	0.302499	0.206	0.061	1.6695e-31	dNK1
SRGAP3	5.2522e-36	0.888011	0.584	0.359	2.01611e-31	dNK1
NCAPD3	8.15652e-36	0.262784	0.175	0.045	3.13096e-31	dNK1
SLC1A4	1.38323e-35	0.284976	0.138	0.028	5.30966e-31	dNK1
NME1	2.65474e-35	0.547051	0.352	0.161	1.01905e-30	dNK1
CD82	3.9337e-35	0.443099	0.217	0.07	1.50999e-30	dNK1
DUT	4.38275e-35	0.846351	0.391	0.207	1.68236e-30	dNK1
ZFHX3	6.60309e-35	0.733309	0.522	0.298	2.53466e-30	dNK1
IPO5	7.68137e-35	0.298721	0.194	0.056	2.94857e-30	dNK1
CDKN2A	3.55474e-34	0.334233	0.229	0.077	1.36452e-29	dNK1
POLD2	3.80106e-34	0.253362	0.221	0.071	1.45908e-29	dNK1
CENPE	7.55356e-34	0.335528	0.109	0.018	2.89951e-29	dNK1
SAE1	1.50225e-33	0.255668	0.22	0.071	5.76653e-29	dNK1
GOLIM4	1.95677e-33	0.614838	0.322	0.14	7.51125e-29	dNK1
SDF2L1	2.11912e-33	0.510918	0.408	0.204	8.13444e-29	dNK1
RBBP8	1.24991e-32	0.2893	0.195	0.06	4.79791e-28	dNK1
GUSB	2.17455e-32	0.386895	0.315	0.132	8.34724e-28	dNK1
KIF20B	5.48129e-32	0.360088	0.197	0.062	2.10405e-27	dNK1
GSE1	8.32298e-32	0.57493	0.343	0.158	3.19486e-27	dNK1
PHF19	9.12173e-32	0.329348	0.253	0.094	3.50147e-27	dNK1
SMC4	1.98721e-31	0.643745	0.391	0.2	7.62811e-27	dNK1
GOLGA8N	2.79662e-31	0.590699	0.187	0.061	1.07351e-26	dNK1
ADAMTS1	4.20764e-31	0.589986	0.208	0.072	1.61515e-26	dNK1
RASSF8	9.20818e-31	0.37176	0.126	0.028	3.53465e-26	dNK1
MACF1	2.98564e-30	0.880583	0.66	0.461	1.14607e-25	dNK1
NUDT1	4.22418e-30	0.334421	0.279	0.112	1.62149e-25	dNK1
DNAJC9	5.53234e-30	0.257821	0.243	0.09	2.12364e-25	dNK1
PIK3R6	6.38408e-30	0.491099	0.269	0.11	2.45059e-25	dNK1
DENND3	6.64298e-30	0.654874	0.217	0.082	2.54997e-25	dNK1
PXYLP1	8.28948e-30	0.266336	0.108	0.021	3.182e-25	dNK1
ABHD2	8.58946e-30	0.564257	0.35	0.168	3.29715e-25	dNK1
TOPBP1	1.24521e-29	0.302835	0.216	0.076	4.77986e-25	dNK1
CORO1C	1.33485e-29	0.287738	0.19	0.062	5.12396e-25	dNK1
WDFY2	1.59471e-29	0.483504	0.222	0.083	6.12144e-25	dNK1
STYK1	1.66664e-29	0.368412	0.189	0.062	6.39755e-25	dNK1
CCDC167	2.02713e-29	0.261879	0.268	0.105	7.78134e-25	dNK1
TUBB	2.34512e-29	0.901967	0.513	0.352	9.00198e-25	dNK1
BARD1	2.6027e-29	0.302558	0.229	0.084	9.99074e-25	dNK1
FNDC3B	4.55338e-29	0.562567	0.27	0.115	1.74786e-24	dNK1
SLFN13	4.66728e-29	0.733548	0.407	0.219	1.79158e-24	dNK1
CALR	1.56666e-28	0.652232	0.608	0.467	6.01378e-24	dNK1
NUDT8	2.08034e-28	0.335106	0.236	0.091	7.98561e-24	dNK1
MT-ND2	2.79863e-28	0.681629	0.981	0.987	1.07428e-23	dNK1
LRP8	3.80321e-28	0.256926	0.113	0.024	1.4599e-23	dNK1
EIF4G1	3.81868e-28	0.421028	0.305	0.137	1.46584e-23	dNK1
EIF3B	4.53556e-28	0.518386	0.394	0.206	1.74102e-23	dNK1
APOBR	8.66205e-28	0.644461	0.295	0.138	3.32501e-23	dNK1
RRBP1	2.84294e-27	0.551693	0.381	0.2	1.09129e-22	dNK1
WDR1	3.19315e-27	0.516435	0.485	0.289	1.22572e-22	dNK1
CCDC88B	3.26152e-27	0.734739	0.286	0.134	1.25197e-22	dNK1
MT-ND6	3.27561e-27	0.676386	0.332	0.168	1.25737e-22	dNK1
IDH2	4.10427e-27	0.540981	0.468	0.284	1.57546e-22	dNK1
CENPJ	4.23682e-27	0.348074	0.161	0.05	1.62634e-22	dNK1
NKTR	4.38339e-27	0.692276	0.587	0.385	1.68261e-22	dNK1
HIST1H2AG	8.82106e-27	0.344581	0.123	0.031	3.38605e-22	dNK1
TUBA1C	1.23754e-26	0.326533	0.309	0.14	4.75044e-22	dNK1
TRAF5	1.44721e-26	0.590789	0.429	0.239	5.55528e-22	dNK1
FABP5	1.64336e-26	0.400355	0.326	0.157	6.30819e-22	dNK1
GRAP2	2.59972e-26	0.263341	0.156	0.048	9.97927e-22	dNK1
TTN	2.97367e-26	1.24506	0.341	0.189	1.14147e-21	dNK1
NUCB2	3.97496e-26	0.748957	0.526	0.374	1.52583e-21	dNK1
TEX30	5.52698e-26	0.304735	0.261	0.11	2.12159e-21	dNK1
FUT8	6.15196e-26	0.365221	0.202	0.076	2.36149e-21	dNK1
TACC1	9.22257e-26	0.516499	0.421	0.229	3.54018e-21	dNK1
SSRP1	1.32441e-25	0.274319	0.275	0.119	5.08388e-21	dNK1
MCTP2	1.51942e-25	0.643831	0.465	0.281	5.83246e-21	dNK1
PKM	1.53938e-25	0.51671	0.468	0.283	5.90905e-21	dNK1
HSPD1	2.71707e-25	0.575855	0.514	0.339	1.04297e-20	dNK1
ATP8B4	3.59658e-25	0.642339	0.336	0.174	1.38058e-20	dNK1
MLEC	6.81768e-25	0.418003	0.368	0.19	2.61703e-20	dNK1
MRPL12	6.84972e-25	0.347532	0.279	0.126	2.62933e-20	dNK1
HYOU1	6.86135e-25	0.28022	0.158	0.051	2.6338e-20	dNK1
MDM2	8.64174e-25	0.522095	0.26	0.117	3.31722e-20	dNK1
KSR1	1.02065e-24	0.46567	0.209	0.084	3.91785e-20	dNK1
RRAS2	1.05337e-24	0.324126	0.263	0.115	4.04345e-20	dNK1
NOP58	2.00706e-24	0.39149	0.376	0.195	7.70432e-20	dNK1
PLAU	2.21498e-24	0.293934	0.153	0.05	8.50244e-20	dNK1
EIF4G3	2.31789e-24	0.382433	0.242	0.104	8.89746e-20	dNK1
RANBP1	2.60611e-24	0.523318	0.445	0.277	1.00038e-19	dNK1
GAPDH	3.65742e-24	0.637219	0.816	0.891	1.40394e-19	dNK1
TRIM28	3.68254e-24	0.349722	0.335	0.164	1.41358e-19	dNK1
P4HB	5.1012e-24	0.505986	0.501	0.317	1.95815e-19	dNK1
PRRC2A	5.96023e-24	0.440094	0.279	0.13	2.28789e-19	dNK1
BHLHE40	1.1169e-23	0.579479	0.579	0.382	4.28735e-19	dNK1
NOP56	1.5238e-23	0.467298	0.414	0.234	5.84927e-19	dNK1
NFATC2IP	1.65535e-23	0.540159	0.342	0.177	6.35423e-19	dNK1
NASP	1.76359e-23	0.550144	0.485	0.323	6.76971e-19	dNK1
ARAP2	2.48011e-23	0.716832	0.541	0.365	9.52016e-19	dNK1
SPEN	3.09751e-23	0.486679	0.336	0.171	1.18901e-18	dNK1
DHX15	6.44834e-23	0.311658	0.235	0.1	2.47526e-18	dNK1
GFOD1	8.21843e-23	0.560632	0.323	0.167	3.15473e-18	dNK1
DCTPP1	9.35683e-23	0.267229	0.282	0.133	3.59171e-18	dNK1
CDK6	1.02324e-22	0.456911	0.359	0.193	3.9278e-18	dNK1
SLBP	1.13853e-22	0.306561	0.317	0.156	4.37034e-18	dNK1
MAML3	1.23464e-22	0.425179	0.233	0.103	4.73928e-18	dNK1
KIR3DX1	2.45607e-22	0.355656	0.117	0.033	9.42786e-18	dNK1
DPF3	3.03632e-22	0.425669	0.291	0.143	1.16552e-17	dNK1
ATP1A1	3.15522e-22	0.275795	0.329	0.163	1.21116e-17	dNK1
CD59	3.83213e-22	0.299558	0.229	0.1	1.471e-17	dNK1
CARD11	4.60581e-22	0.404157	0.24	0.108	1.76799e-17	dNK1
KPNB1	6.50256e-22	0.404325	0.405	0.227	2.49607e-17	dNK1
GPAA1	1.27251e-21	0.275235	0.268	0.124	4.88465e-17	dNK1
ATP2A2	1.65387e-21	0.377451	0.235	0.105	6.34853e-17	dNK1
DLEU2	1.9193e-21	0.28122	0.146	0.05	7.36743e-17	dNK1
KCTD10	2.02404e-21	0.305539	0.217	0.093	7.76949e-17	dNK1
SMC1A	2.91883e-21	0.41821	0.372	0.206	1.12042e-16	dNK1
C15orf39	5.47226e-21	0.277114	0.159	0.058	2.10058e-16	dNK1
CAPG	6.4492e-21	0.589346	0.616	0.525	2.47559e-16	dNK1
CTSW	1.27723e-20	0.730339	0.735	0.712	4.90278e-16	dNK1
SLC44A1	1.52019e-20	0.418169	0.318	0.166	5.8354e-16	dNK1
CAMK1	1.96684e-20	0.29272	0.287	0.143	7.5499e-16	dNK1
IRF2BPL	2.08463e-20	0.282476	0.185	0.075	8.00207e-16	dNK1
MFHAS1	2.43587e-20	0.268662	0.167	0.064	9.35032e-16	dNK1
CHD3	2.49708e-20	0.534398	0.362	0.203	9.58531e-16	dNK1
NOM1	2.7495e-20	0.331599	0.171	0.067	1.05542e-15	dNK1
DOCK10	2.82737e-20	0.474308	0.43	0.258	1.08531e-15	dNK1
HNRNPU	3.00135e-20	0.533969	0.717	0.585	1.1521e-15	dNK1
RUNX3	3.26557e-20	0.612809	0.66	0.505	1.25352e-15	dNK1
EBP	3.57107e-20	0.254541	0.308	0.156	1.37079e-15	dNK1
SLC16A3	3.97361e-20	0.39806	0.441	0.264	1.52531e-15	dNK1
KHSRP	4.48133e-20	0.27218	0.211	0.091	1.7202e-15	dNK1
SLA	7.15191e-20	0.523409	0.656	0.494	2.74533e-15	dNK1
SMARCA4	7.90151e-20	0.341199	0.262	0.125	3.03307e-15	dNK1
WARS	8.04315e-20	0.286021	0.15	0.056	3.08744e-15	dNK1
RHOB	1.09469e-19	0.375377	0.339	0.186	4.20208e-15	dNK1
KIR2DL3	1.21766e-19	0.36217	0.219	0.101	4.67409e-15	dNK1
MYO19	1.27876e-19	0.302858	0.128	0.043	4.90866e-15	dNK1
PGP	1.61783e-19	0.321996	0.374	0.204	6.21019e-15	dNK1
SFXN1	2.23128e-19	0.279539	0.251	0.119	8.56499e-15	dNK1
PTPN18	2.48581e-19	0.467827	0.349	0.192	9.54204e-15	dNK1
CHST2	2.7076e-19	0.341107	0.157	0.062	1.03934e-14	dNK1
HSP90B1	2.95207e-19	0.577149	0.616	0.515	1.13318e-14	dNK1
MYBL1	3.34903e-19	0.504902	0.35	0.198	1.28556e-14	dNK1
BAZ1B	4.52248e-19	0.353124	0.354	0.197	1.736e-14	dNK1
SEC61A1	5.24228e-19	0.414817	0.22	0.103	2.0123e-14	dNK1
FLNA	8.6684e-19	0.506105	0.422	0.255	3.32745e-14	dNK1
CLPTM1	1.29827e-18	0.301041	0.291	0.149	4.98355e-14	dNK1
TCERG1	1.33722e-18	0.2614	0.243	0.116	5.13306e-14	dNK1
HIST1H1D	1.79988e-18	0.632032	0.19	0.086	6.90903e-14	dNK1
EHBP1L1	2.42659e-18	0.381663	0.188	0.083	9.31472e-14	dNK1
SORL1	2.61856e-18	0.456211	0.3	0.163	1.00516e-13	dNK1
HNRNPA2B1	2.69522e-18	0.389519	0.839	0.84	1.03459e-13	dNK1
CASP8AP2	2.78898e-18	0.310174	0.221	0.103	1.07058e-13	dNK1
RPA1	3.33152e-18	0.282027	0.223	0.105	1.27884e-13	dNK1
NUP62	3.34421e-18	0.255434	0.192	0.083	1.28371e-13	dNK1
SLC5A3	4.87599e-18	0.426657	0.325	0.182	1.8717e-13	dNK1
LASP1	5.23088e-18	0.455956	0.505	0.335	2.00793e-13	dNK1
STX2	5.9652e-18	0.275717	0.139	0.052	2.2898e-13	dNK1
ZAP70	6.42776e-18	0.503732	0.418	0.256	2.46736e-13	dNK1
KIR2DL4	6.72104e-18	0.343098	0.389	0.23	2.57994e-13	dNK1
SPCS3	7.27479e-18	0.383751	0.458	0.288	2.7925e-13	dNK1
PXN	1.38988e-17	0.307424	0.14	0.054	5.3352e-13	dNK1
JAG2	1.40899e-17	0.251003	0.119	0.041	5.40856e-13	dNK1
TMPO	1.48176e-17	0.43433	0.352	0.207	5.68789e-13	dNK1
FAM111A	1.55976e-17	0.34279	0.269	0.14	5.98729e-13	dNK1
MIR181A1HG	1.96314e-17	0.271866	0.112	0.037	7.5357e-13	dNK1
IPO9	1.98821e-17	0.278787	0.157	0.064	7.63195e-13	dNK1
RIF1	2.23297e-17	0.359265	0.319	0.174	8.57147e-13	dNK1
MBD3	2.29537e-17	0.309193	0.162	0.067	8.811e-13	dNK1
ARHGEF12	2.30466e-17	0.30853	0.127	0.047	8.84667e-13	dNK1
FAM102B	3.54587e-17	0.311953	0.159	0.066	1.36112e-12	dNK1
TCIRG1	4.34631e-17	0.378996	0.399	0.238	1.66838e-12	dNK1
SLC38A10	4.81112e-17	0.265324	0.161	0.067	1.8468e-12	dNK1
SFPQ	4.84605e-17	0.455685	0.595	0.423	1.86021e-12	dNK1
LMO4	5.13508e-17	0.588472	0.522	0.372	1.97115e-12	dNK1
RBM25	5.24675e-17	0.479457	0.642	0.479	2.01402e-12	dNK1
OSBPL3	5.5818e-17	0.290977	0.142	0.056	2.14263e-12	dNK1
DNMT1	5.8237e-17	0.376435	0.444	0.282	2.23548e-12	dNK1
PTBP1	7.05252e-17	0.336025	0.319	0.176	2.70718e-12	dNK1
AP2A1	7.51112e-17	0.254771	0.247	0.123	2.88322e-12	dNK1
MKNK1	8.75095e-17	0.255178	0.16	0.067	3.35914e-12	dNK1
NNT	9.93351e-17	0.275984	0.173	0.076	3.81308e-12	dNK1
EWSR1	1.01963e-16	0.387547	0.401	0.24	3.91396e-12	dNK1
HSH2D	1.10866e-16	0.394507	0.225	0.112	4.25571e-12	dNK1
MAT2A	1.39913e-16	0.306476	0.302	0.164	5.37072e-12	dNK1
JARID2	1.92475e-16	0.42198	0.309	0.175	7.38836e-12	dNK1
ARHGEF6	1.9302e-16	0.331813	0.268	0.141	7.40928e-12	dNK1
AP3D1	2.85589e-16	0.315888	0.225	0.112	1.09626e-11	dNK1
GADD45A	3.37646e-16	0.28384	0.377	0.225	1.29609e-11	dNK1
HSPH1	3.45476e-16	0.389583	0.333	0.191	1.32614e-11	dNK1
HERC1	3.49214e-16	0.659275	0.555	0.408	1.34049e-11	dNK1
DTHD1	4.34921e-16	0.65947	0.198	0.102	1.66949e-11	dNK1
ZNF207	5.91082e-16	0.482727	0.492	0.331	2.26893e-11	dNK1
MIR222HG	7.06708e-16	0.379226	0.146	0.061	2.71277e-11	dNK1
ANXA2	7.18106e-16	0.427418	0.54	0.404	2.75652e-11	dNK1
CD151	7.3877e-16	0.279442	0.323	0.181	2.83584e-11	dNK1
ESYT2	8.7528e-16	0.330161	0.196	0.094	3.35985e-11	dNK1
RNF165	1.11511e-15	0.412334	0.196	0.097	4.28045e-11	dNK1
PCSK7	1.15215e-15	0.568928	0.473	0.321	4.42263e-11	dNK1
CUL1	1.31679e-15	0.302267	0.276	0.148	5.05461e-11	dNK1
FUS	1.44165e-15	0.411803	0.763	0.676	5.53393e-11	dNK1
HNRNPUL2	2.34114e-15	0.295681	0.166	0.075	8.98671e-11	dNK1
SETX	2.4912e-15	0.453447	0.369	0.229	9.56272e-11	dNK1
PRF1	2.50585e-15	0.700811	0.693	0.626	9.61895e-11	dNK1
HNRNPD	2.85457e-15	0.372875	0.515	0.363	1.09575e-10	dNK1
ERMP1	2.99245e-15	0.350333	0.237	0.126	1.14868e-10	dNK1
SACS	2.99951e-15	0.293823	0.139	0.058	1.15139e-10	dNK1
LINC00996	3.01717e-15	0.565242	0.339	0.213	1.15817e-10	dNK1
TNFRSF18	3.31939e-15	0.473938	0.568	0.43	1.27418e-10	dNK1
ITGAM	3.89529e-15	0.400528	0.21	0.107	1.49524e-10	dNK1
GOLGB1	6.16779e-15	0.572112	0.414	0.271	2.36757e-10	dNK1
POLR2J3.1	6.47965e-15	0.516677	0.362	0.23	2.48728e-10	dNK1
SUGP2	7.81785e-15	0.325639	0.243	0.13	3.00096e-10	dNK1
ARHGEF1	8.54644e-15	0.519343	0.553	0.399	3.28063e-10	dNK1
SEPT11	8.76432e-15	0.330576	0.378	0.232	3.36427e-10	dNK1
CENPX	1.04796e-14	0.250777	0.347	0.206	4.02272e-10	dNK1
MEF2A	1.04868e-14	0.306162	0.296	0.168	4.02545e-10	dNK1
H2AFY	1.07255e-14	0.330823	0.424	0.272	4.11708e-10	dNK1
PHIP	1.57254e-14	0.392099	0.368	0.226	6.03633e-10	dNK1
TOGARAM2	1.80692e-14	0.325336	0.133	0.055	6.93603e-10	dNK1
PIGT	1.93245e-14	0.267556	0.262	0.14	7.4179e-10	dNK1
PRPF8	2.24024e-14	0.301165	0.33	0.192	8.5994e-10	dNK1
MT-ATP8	3.40283e-14	0.377995	0.247	0.136	1.30621e-09	dNK1
GSN	3.43678e-14	0.394948	0.291	0.17	1.31924e-09	dNK1
TMC8	3.91576e-14	0.445395	0.412	0.267	1.5031e-09	dNK1
CD300A	4.52363e-14	0.389869	0.442	0.29	1.73644e-09	dNK1
PGAM1	4.71738e-14	0.307408	0.389	0.246	1.81081e-09	dNK1
CYTH4	6.10944e-14	0.448329	0.342	0.214	2.34517e-09	dNK1
SERPINB9	6.4513e-14	0.259148	0.159	0.074	2.4764e-09	dNK1
SNX5	7.37366e-14	0.289718	0.298	0.169	2.83045e-09	dNK1
TNF	8.1983e-14	0.276676	0.172	0.083	3.147e-09	dNK1
HIF1A	8.27663e-14	0.31499	0.278	0.157	3.17707e-09	dNK1
ZYX	8.35689e-14	0.279817	0.316	0.185	3.20788e-09	dNK1
CCND3	9.30179e-14	0.35403	0.469	0.313	3.57058e-09	dNK1
GAS7	1.0783e-13	0.298112	0.204	0.105	4.13914e-09	dNK1
SREK1	1.33996e-13	0.392545	0.318	0.189	5.14358e-09	dNK1
ARMC5	1.44111e-13	0.273993	0.158	0.075	5.53184e-09	dNK1
THOC2	1.50668e-13	0.350631	0.353	0.215	5.78355e-09	dNK1
MGRN1	1.65889e-13	0.293094	0.18	0.089	6.36781e-09	dNK1
SMG1	1.97088e-13	0.497463	0.382	0.249	7.56543e-09	dNK1
TPI1	2.19946e-13	0.448373	0.602	0.594	8.44284e-09	dNK1
SRSF10	2.39898e-13	0.377214	0.49	0.341	9.20872e-09	dNK1
NUP50	2.44022e-13	0.275458	0.19	0.096	9.36702e-09	dNK1
ZKSCAN1	2.70961e-13	0.377927	0.208	0.112	1.04011e-08	dNK1
PURB	2.82993e-13	0.305283	0.185	0.094	1.0863e-08	dNK1
CCDC88C	3.01324e-13	0.379226	0.305	0.182	1.15666e-08	dNK1
HDLBP	3.28401e-13	0.328084	0.263	0.149	1.2606e-08	dNK1
SFT2D2	3.95472e-13	0.313188	0.257	0.144	1.51806e-08	dNK1
CTNNB1	4.43831e-13	0.4634	0.394	0.26	1.70369e-08	dNK1
PITPNM2	4.70056e-13	0.262864	0.116	0.048	1.80436e-08	dNK1
GAK	4.87488e-13	0.401533	0.19	0.1	1.87127e-08	dNK1
GOLGA8R	5.89973e-13	0.342784	0.111	0.045	2.26467e-08	dNK1
NDUFV1	6.23408e-13	0.274455	0.355	0.218	2.39301e-08	dNK1
STK24	6.88154e-13	0.282678	0.228	0.123	2.64155e-08	dNK1
IGF2R	7.17018e-13	0.34994	0.232	0.129	2.75235e-08	dNK1
NCALD	7.37003e-13	0.309182	0.172	0.086	2.82906e-08	dNK1
SEC31A	7.76209e-13	0.275785	0.341	0.206	2.97956e-08	dNK1
PECAM1	9.05446e-13	0.298639	0.2	0.106	3.47564e-08	dNK1
SFMBT2	9.16518e-13	0.493825	0.342	0.223	3.51814e-08	dNK1
TMEM123	9.34493e-13	0.296199	0.316	0.191	3.58714e-08	dNK1
LARP4B	1.11645e-12	0.272091	0.156	0.075	4.28562e-08	dNK1
KCNQ1OT1	1.14684e-12	0.291775	0.112	0.046	4.40225e-08	dNK1
LENG8	1.19114e-12	0.412898	0.222	0.126	4.57233e-08	dNK1
ILF3	1.38261e-12	0.318747	0.338	0.208	5.30727e-08	dNK1
TRIP11	1.60003e-12	0.255138	0.26	0.148	6.14188e-08	dNK1
CCND2	1.63013e-12	0.508999	0.518	0.401	6.25743e-08	dNK1
RNASEH2B	1.63031e-12	0.296899	0.358	0.222	6.25812e-08	dNK1
DAPK2	1.7949e-12	0.523953	0.344	0.224	6.8899e-08	dNK1
SNRNP70	1.85812e-12	0.323531	0.419	0.27	7.13259e-08	dNK1
HNRNPAB	2.35886e-12	0.378926	0.473	0.352	9.0547e-08	dNK1
PCNX1	2.58744e-12	0.374853	0.247	0.143	9.93215e-08	dNK1
DLG1	2.79399e-12	0.253619	0.185	0.096	1.0725e-07	dNK1
HNRNPH1	3.06071e-12	0.41085	0.606	0.471	1.17489e-07	dNK1
SNRNP200	3.32056e-12	0.268065	0.313	0.189	1.27463e-07	dNK1
HNRNPA3	3.99206e-12	0.3636	0.658	0.551	1.53239e-07	dNK1
SURF4	4.68979e-12	0.257367	0.343	0.214	1.80022e-07	dNK1
MT-ND3	5.22049e-12	0.400358	0.993	0.997	2.00394e-07	dNK1
LSM4	6.3473e-12	0.273239	0.39	0.257	2.43647e-07	dNK1
WSB1	7.8959e-12	0.493123	0.476	0.339	3.03092e-07	dNK1
HIST1H2BG	8.86019e-12	0.353299	0.103	0.042	3.40107e-07	dNK1
ZDHHC21	8.91905e-12	0.293362	0.178	0.093	3.42367e-07	dNK1
ZEB1	9.10116e-12	0.268301	0.236	0.135	3.49357e-07	dNK1
CANX	9.21048e-12	0.324765	0.441	0.301	3.53553e-07	dNK1
XPO1	9.45346e-12	0.264987	0.313	0.192	3.62881e-07	dNK1
SPG7	9.84795e-12	0.385496	0.256	0.152	3.78023e-07	dNK1
NBEAL2	1.02455e-11	0.420921	0.219	0.126	3.93283e-07	dNK1
HGS	1.04154e-11	0.259688	0.168	0.085	3.99804e-07	dNK1
CST3	1.04265e-11	0.388799	0.357	0.235	4.0023e-07	dNK1
EP400	1.18804e-11	0.273638	0.161	0.081	4.56042e-07	dNK1
AL031777.3	1.2745e-11	0.344374	0.109	0.047	4.8923e-07	dNK1
DPP9	1.73525e-11	0.274022	0.162	0.082	6.66093e-07	dNK1
PARP14	1.79302e-11	0.329637	0.282	0.171	6.88267e-07	dNK1
PRKX	1.80301e-11	0.411253	0.415	0.284	6.92105e-07	dNK1
CLEC12A	1.84447e-11	0.268073	0.212	0.118	7.08018e-07	dNK1
NIPBL	2.08848e-11	0.474876	0.377	0.255	8.01682e-07	dNK1
GOLGA8A	2.71425e-11	0.501389	0.171	0.094	1.04189e-06	dNK1
RREB1	3.49689e-11	0.260733	0.141	0.069	1.34232e-06	dNK1
PDIA6	3.50285e-11	0.303157	0.486	0.36	1.3446e-06	dNK1
GZMA	3.59678e-11	0.272083	0.671	0.89	1.38066e-06	dNK1
RNF213	3.68815e-11	0.478119	0.641	0.499	1.41573e-06	dNK1
GOLGA8B	3.69168e-11	0.426934	0.205	0.118	1.41709e-06	dNK1
ZNF407	3.82132e-11	0.318282	0.119	0.055	1.46685e-06	dNK1
CDHR1	4.34582e-11	0.726247	0.254	0.165	1.66819e-06	dNK1
PPP1R9B	4.6666e-11	0.250808	0.123	0.057	1.79132e-06	dNK1
PTBP3	5.07713e-11	0.299355	0.367	0.239	1.94891e-06	dNK1
SLC38A2	5.14979e-11	0.38082	0.347	0.227	1.9768e-06	dNK1
CLTC	5.73204e-11	0.271619	0.301	0.185	2.2003e-06	dNK1
PRKDC	5.82447e-11	0.28466	0.407	0.28	2.23578e-06	dNK1
FAM120A	6.62895e-11	0.292414	0.319	0.2	2.54459e-06	dNK1
SLC7A6	6.73876e-11	0.284237	0.139	0.069	2.58674e-06	dNK1
ASPH	7.17307e-11	0.329346	0.155	0.081	2.75345e-06	dNK1
LSG1	7.68035e-11	0.259416	0.134	0.065	2.94818e-06	dNK1
TAGLN2	8.08049e-11	0.342581	0.62	0.57	3.10178e-06	dNK1
ASCC3	8.40066e-11	0.268129	0.238	0.14	3.22468e-06	dNK1
KLRC2	1.07473e-10	0.291311	0.39	0.266	4.12545e-06	dNK1
SACM1L	1.22434e-10	0.378799	0.353	0.233	4.69973e-06	dNK1
SYNCRIP	1.23368e-10	0.291719	0.364	0.237	4.73562e-06	dNK1
VMP1	1.23891e-10	0.329725	0.341	0.218	4.75569e-06	dNK1
PRR14L	1.33366e-10	0.286686	0.152	0.078	5.1194e-06	dNK1
HSPA5	1.40224e-10	0.375822	0.526	0.413	5.38263e-06	dNK1
CCAR1	1.4432e-10	0.255783	0.31	0.194	5.53988e-06	dNK1
BCL2L11	1.85449e-10	0.254792	0.161	0.085	7.11864e-06	dNK1
ELK4	2.11424e-10	0.34426	0.194	0.11	8.11571e-06	dNK1
DDX21	2.14045e-10	0.292204	0.372	0.248	8.21631e-06	dNK1
AC004687.1	2.51664e-10	0.350756	0.309	0.199	9.66037e-06	dNK1
KAT6B	2.64143e-10	0.396974	0.364	0.247	1.01394e-05	dNK1
TRIM56	3.10914e-10	0.383194	0.3	0.196	1.19348e-05	dNK1
ANKRD17	3.13071e-10	0.291091	0.225	0.132	1.20175e-05	dNK1
AUTS2	3.60742e-10	0.368218	0.377	0.252	1.38475e-05	dNK1
RANBP2	3.61402e-10	0.546706	0.361	0.246	1.38728e-05	dNK1
POGZ	3.61871e-10	0.288701	0.205	0.12	1.38908e-05	dNK1
UBR5	4.27642e-10	0.282353	0.19	0.107	1.64155e-05	dNK1
HDAC7	4.3291e-10	0.255649	0.23	0.135	1.66177e-05	dNK1
MON2	4.60553e-10	0.343464	0.141	0.074	1.76788e-05	dNK1
ATF4	5.56717e-10	0.370743	0.44	0.311	2.13701e-05	dNK1
CYTOR	5.84351e-10	0.253786	0.361	0.238	2.24309e-05	dNK1
LCOR	6.29636e-10	0.309736	0.24	0.147	2.41692e-05	dNK1
ANKRD36C	7.58234e-10	0.350011	0.16	0.088	2.91056e-05	dNK1
RAF1	9.75641e-10	0.286277	0.17	0.094	3.7451e-05	dNK1
DYNC1LI2	1.00621e-09	0.272094	0.218	0.129	3.86243e-05	dNK1
CFD	1.09742e-09	0.425433	0.188	0.11	4.21256e-05	dNK1
TAF1D	1.10695e-09	0.432819	0.455	0.328	4.24912e-05	dNK1
CHFR	1.42952e-09	0.255823	0.155	0.084	5.48735e-05	dNK1
ZNF451	1.52415e-09	0.304252	0.202	0.119	5.85062e-05	dNK1
DDX39B	1.66769e-09	0.256316	0.261	0.163	6.40159e-05	dNK1
KRI1	2.97848e-09	0.257672	0.18	0.103	0.000114332	dNK1
HIPK2	3.00617e-09	0.281778	0.284	0.184	0.000115395	dNK1
IER3	3.31032e-09	0.429924	0.233	0.148	0.00012707	dNK1
TRIP12	3.60714e-09	0.326183	0.281	0.183	0.000138464	dNK1
RBM26	3.89641e-09	0.257159	0.337	0.221	0.000149567	dNK1
AGO3	4.26617e-09	0.308155	0.2	0.12	0.000163761	dNK1
RNPEPL1	4.96457e-09	0.278551	0.411	0.284	0.00019057	dNK1
EIF5B	5.42938e-09	0.287716	0.437	0.31	0.000208412	dNK1
VAV3	5.45547e-09	0.256786	0.174	0.1	0.000209414	dNK1
ARHGAP30	5.70397e-09	0.366141	0.442	0.323	0.000218953	dNK1
PTPN7	6.14179e-09	0.370091	0.527	0.406	0.000235759	dNK1
NABP1	6.21301e-09	0.35611	0.211	0.129	0.000238493	dNK1
COL6A1	6.22173e-09	0.345344	0.171	0.1	0.000238828	dNK1
MIF	6.58072e-09	0.400127	0.483	0.378	0.000252608	dNK1
KMT2C	6.85229e-09	0.382779	0.355	0.248	0.000263032	dNK1
RPS6KC1	6.85649e-09	0.271131	0.113	0.057	0.000263193	dNK1
SOX4	9.37406e-09	0.25495	0.175	0.101	0.000359833	dNK1
ERAP2	9.55141e-09	0.307005	0.211	0.131	0.00036664	dNK1
PRPF4B	1.12011e-08	0.426933	0.484	0.365	0.000429964	dNK1
PPP4R3A	1.2169e-08	0.35996	0.324	0.223	0.000467121	dNK1
PGK1	1.22532e-08	0.359487	0.518	0.439	0.000470352	dNK1
NRDC	1.25396e-08	0.300359	0.295	0.197	0.000481346	dNK1
GOLGA4	1.47374e-08	0.464068	0.379	0.274	0.00056571	dNK1
TSPAN14	1.90328e-08	0.253464	0.292	0.19	0.000730594	dNK1
PSD4	2.00932e-08	0.31719	0.297	0.199	0.000771296	dNK1
MYH9	2.0543e-08	0.367696	0.531	0.414	0.000788563	dNK1
NEMF	2.1745e-08	0.262265	0.341	0.23	0.000834704	dNK1
TRA2B	2.29014e-08	0.333535	0.559	0.432	0.000879094	dNK1
KAT2B	2.40566e-08	0.262738	0.124	0.066	0.000923435	dNK1
NPIPB5	2.41135e-08	0.305356	0.132	0.072	0.000925621	dNK1
RAMP1	3.50321e-08	0.301249	0.138	0.077	0.00134474	dNK1
FKBP1A	3.58623e-08	0.256153	0.453	0.347	0.00137661	dNK1
HIPK1	3.88903e-08	0.259124	0.298	0.201	0.00149284	dNK1
SRSF4	3.93289e-08	0.315022	0.385	0.274	0.00150968	dNK1
TRABD	4.16545e-08	0.250018	0.39	0.272	0.00159895	dNK1
NUCKS1	4.32063e-08	0.333401	0.544	0.461	0.00165852	dNK1
JOSD1	4.58594e-08	0.359925	0.286	0.194	0.00176036	dNK1
ARID1B	4.7341e-08	0.409798	0.396	0.29	0.00181723	dNK1
MAP4	4.85664e-08	0.273689	0.367	0.255	0.00186427	dNK1
ZMAT3	4.91111e-08	0.250891	0.118	0.063	0.00188518	dNK1
COL3A1	6.02381e-08	0.515479	0.457	0.353	0.0023123	dNK1
TRIM44	6.26542e-08	0.288438	0.255	0.168	0.00240504	dNK1
BDP1	6.30062e-08	0.363955	0.354	0.255	0.00241856	dNK1
EIF3A	6.32046e-08	0.28628	0.478	0.358	0.00242617	dNK1
MOB3A	7.02269e-08	0.254655	0.237	0.153	0.00269573	dNK1
MCL1	7.50213e-08	0.318604	0.685	0.578	0.00287977	dNK1
CD38	8.55899e-08	0.288734	0.471	0.354	0.00328545	dNK1
PTK2B	8.61756e-08	0.404537	0.331	0.238	0.00330794	dNK1
IL2RB	8.82857e-08	0.270707	0.848	0.855	0.00338893	dNK1
CBX3	1.18129e-07	0.28616	0.503	0.406	0.00453449	dNK1
TESC	1.18777e-07	0.291877	0.473	0.378	0.00455939	dNK1
IQGAP1	1.21924e-07	0.280798	0.615	0.504	0.00468019	dNK1
PLCG2	1.34292e-07	0.330451	0.338	0.238	0.00515495	dNK1
NUFIP2	1.40753e-07	0.268516	0.329	0.227	0.00540293	dNK1
SYTL3	1.4801e-07	0.301637	0.32	0.226	0.00568149	dNK1
TBL1XR1	1.55567e-07	0.335173	0.344	0.245	0.00597158	dNK1
NSUN6	1.67353e-07	0.294853	0.171	0.103	0.00642401	dNK1
NLRC5	2.16777e-07	0.273949	0.143	0.083	0.0083212	dNK1
ATP11B	2.18141e-07	0.259873	0.236	0.154	0.00837354	dNK1
ZBTB43	2.35041e-07	0.251611	0.201	0.127	0.0090223	dNK1
HMGB2	2.47996e-07	0.645606	0.402	0.339	0.00951958	dNK1
ARGLU1	3.00141e-07	0.460152	0.64	0.533	0.0115212	dNK1
PDIA3	3.21756e-07	0.295404	0.542	0.459	0.0123509	dNK1
TRIM33	3.36609e-07	0.290785	0.231	0.154	0.0129211	dNK1
UPF2	3.83595e-07	0.315398	0.296	0.204	0.0147247	dNK1
CHD9	4.17005e-07	0.35041	0.4	0.296	0.0160071	dNK1
NR4A2	4.32943e-07	0.40352	0.673	0.604	0.0166189	dNK1
RBM5	4.80651e-07	0.326747	0.33	0.236	0.0184503	dNK1
COL1A1	5.06311e-07	0.460615	0.307	0.224	0.0194353	dNK1
NPEPPS	6.00224e-07	0.274642	0.211	0.139	0.0230402	dNK1
ATF3	7.55302e-07	0.250861	0.124	0.071	0.028993	dNK1
PTGDS	8.30443e-07	0.561693	0.426	0.336	0.0318774	dNK1
SFI1	8.39241e-07	0.292354	0.17	0.107	0.0322151	dNK1
ADGRG3	9.00579e-07	0.294725	0.294	0.206	0.0345696	dNK1
LDHB	9.19915e-07	0.323704	0.474	0.416	0.0353119	dNK1
IQGAP2	1.02981e-06	0.252227	0.429	0.316	0.0395304	dNK1
EIF5A	1.38972e-06	0.259845	0.487	0.41	0.0533458	dNK1
ACTR2	1.45955e-06	0.277123	0.601	0.497	0.0560264	dNK1
ACTB	1.47502e-06	0.363059	0.901	0.982	0.0566202	dNK1
BIRC3	1.56905e-06	0.285897	0.216	0.146	0.0602295	dNK1
NSD3	1.57373e-06	0.250176	0.402	0.295	0.0604092	dNK1
PCNX4	1.59241e-06	0.263317	0.186	0.12	0.0611264	dNK1
SEC14L1	1.77454e-06	0.257037	0.294	0.206	0.0681173	dNK1
DDX17	2.06972e-06	0.394482	0.737	0.673	0.0794482	dNK1
STARD9	2.07245e-06	0.353788	0.127	0.077	0.0795532	dNK1
FNBP4	2.73527e-06	0.261869	0.351	0.253	0.104996	dNK1
MT-ND4L	2.87194e-06	0.421464	0.641	0.539	0.110242	dNK1
DENND1B	2.90636e-06	0.27256	0.283	0.2	0.111563	dNK1
SYNE2	2.93064e-06	0.371145	0.281	0.199	0.112495	dNK1
ZBTB7A	3.05599e-06	0.266781	0.363	0.266	0.117307	dNK1
PKN2	3.14912e-06	0.264987	0.194	0.129	0.120882	dNK1
ADGRE5	3.4328e-06	0.334037	0.51	0.411	0.131772	dNK1
LDHA	3.93408e-06	0.340056	0.553	0.546	0.151014	dNK1
BCLAF1	4.22026e-06	0.284193	0.476	0.364	0.161999	dNK1
GPATCH2L	4.28428e-06	0.269035	0.19	0.127	0.164456	dNK1
ACTR3	4.90653e-06	0.251102	0.593	0.515	0.188342	dNK1
TXN	6.06755e-06	0.329597	0.554	0.512	0.232909	dNK1
GSTP1	6.13171e-06	0.567676	0.749	0.85	0.235372	dNK1
HMGB1	6.62555e-06	0.261131	0.796	0.863	0.254328	dNK1
KIAA0319L	6.68772e-06	0.269913	0.135	0.085	0.256715	dNK1
LRRFIP1	6.79281e-06	0.300819	0.559	0.452	0.260749	dNK1
RALGAPA1	8.51958e-06	0.253769	0.222	0.155	0.327033	dNK1
HMGN2	9.91048e-06	0.370445	0.559	0.539	0.380424	dNK1
USP15	1.20789e-05	0.331609	0.349	0.264	0.46366	dNK1
ANKRD44	1.28172e-05	0.298112	0.418	0.322	0.492002	dNK1
EIF4A1	1.32678e-05	0.251465	0.444	0.348	0.509298	dNK1
NR4A1	1.34508e-05	0.283739	0.464	0.366	0.516324	dNK1
JMJD1C	1.48089e-05	0.305006	0.333	0.252	0.568455	dNK1
RBM6	1.60434e-05	0.283083	0.313	0.233	0.615842	dNK1
CCDC141	1.93369e-05	0.342496	0.145	0.096	0.742266	dNK1
CDK13	2.36543e-05	0.327312	0.366	0.286	0.907993	dNK1
HSPA8	2.55216e-05	0.323895	0.67	0.704	0.979672	dNK1
RNF168	2.82889e-05	0.252516	0.23	0.163	1	dNK1
AHNAK	3.72514e-05	0.433586	0.341	0.27	1	dNK1
ZRANB2	3.80744e-05	0.266484	0.408	0.317	1	dNK1
ZNF638	4.0457e-05	0.288349	0.291	0.214	1	dNK1
YME1L1	4.78878e-05	0.250494	0.367	0.277	1	dNK1
VPS13C	5.7797e-05	0.347499	0.381	0.306	1	dNK1
AC007952.4	6.284e-05	0.398928	0.209	0.151	1	dNK1
ZNF292	6.80462e-05	0.282474	0.366	0.283	1	dNK1
CALD1	8.08287e-05	0.273515	0.119	0.078	1	dNK1
IGF1	8.77836e-05	0.326304	0.159	0.111	1	dNK1
AKNA	9.52692e-05	0.362837	0.472	0.388	1	dNK1
PIKFYVE	9.84477e-05	0.26667	0.14	0.095	1	dNK1
ASH1L	0.000100914	0.326731	0.324	0.251	1	dNK1
HIST1H1E	0.000111544	0.3293	0.2	0.144	1	dNK1
DCN	0.000114133	0.258878	0.126	0.083	1	dNK1
SLC2A3	0.000126137	0.314106	0.581	0.485	1	dNK1
IKZF1	0.000128126	0.344718	0.499	0.418	1	dNK1
RAB11FIP1	0.000188787	0.304447	0.492	0.402	1	dNK1
CDK12	0.000255666	0.257878	0.277	0.209	1	dNK1
ITGA1	0.000311617	0.345919	0.534	0.453	1	dNK1
DEK	0.000484148	0.251217	0.489	0.448	1	dNK1
ITGAL	0.00051088	0.252524	0.401	0.326	1	dNK1
RAN	0.000648632	0.303412	0.545	0.58	1	dNK1
SETD2	0.000811227	0.324685	0.276	0.216	1	dNK1
OGT	0.000872956	0.382845	0.363	0.301	1	dNK1
STAT3	0.00106223	0.340065	0.34	0.279	1	dNK1
EVL	0.00117004	0.262133	0.866	0.863	1	dNK1
SPARC	0.00120383	0.277923	0.232	0.184	1	dNK1
PNN	0.00147154	0.304522	0.6	0.528	1	dNK1
SRRM2	0.00149964	0.343545	0.662	0.601	1	dNK1
ATRX	0.00150328	0.265279	0.476	0.395	1	dNK1
PLCL2	0.00200373	0.2635	0.15	0.111	1	dNK1
CHST12	0.00204696	0.272332	0.609	0.538	1	dNK1
HIST1H4C	0.00396315	0.992986	0.395	0.348	1	dNK1
ANKRD11	0.00586132	0.280553	0.463	0.387	1	dNK1
HIST1H2AC	0.00705352	0.296279	0.162	0.125	1	dNK1
H2AFZ	0.00878676	0.451192	0.54	0.595	1	dNK1
PRRC2C	0.0094122	0.280927	0.66	0.605	1	dNK1
TPT1	1.38762e-121	0.546135	0.999	0.985	5.32651e-117	dNK2
NKG7	2.00052e-101	0.659531	0.998	0.936	7.67919e-97	dNK2
RPS19	7.15456e-99	0.530303	0.998	0.982	2.74635e-94	dNK2
HOPX	3.07908e-98	1.03623	0.82	0.528	1.18194e-93	dNK2
GNLY1	3.32283e-98	0.322095	0.899	0.522	1.2755e-93	dNK2
FCER1G	8.26734e-93	0.722201	0.953	0.756	3.1735e-88	dNK2
XCL1	1.13585e-91	0.954187	0.916	0.664	4.36006e-87	dNK2
ZNF683	1.53319e-84	1.13178	0.467	0.171	5.88528e-80	dNK2
RPS14	5.53757e-80	0.476215	0.998	0.954	2.12565e-75	dNK2
TYROBP	1.71926e-75	0.54672	0.988	0.867	6.59954e-71	dNK2
IFITM2	6.82068e-74	0.641876	0.964	0.808	2.61819e-69	dNK2
CD2	2.14152e-65	0.774886	0.602	0.325	8.22043e-61	dNK2
ITGAX1	9.78241e-65	0.446502	0.638	0.32	3.75508e-60	dNK2
RPLP1	9.3612e-64	0.426095	1	0.98	3.59339e-59	dNK2
RPL26	2.1913e-63	0.409275	0.995	0.941	8.41152e-59	dNK2
KLRC1	4.44208e-63	0.632588	0.886	0.676	1.70514e-58	dNK2
RPS27A	1.28087e-61	0.365792	0.998	0.969	4.91675e-57	dNK2
COX6A2	3.7626e-61	0.780954	0.259	0.069	1.44431e-56	dNK2
RPL34	7.96033e-59	0.404617	0.995	0.95	3.05565e-54	dNK2
FAU	1.89174e-55	0.403097	0.987	0.913	7.26165e-51	dNK2
RPS18	4.07692e-55	0.359383	0.998	0.987	1.56497e-50	dNK2
CD52	5.3487e-55	0.779404	0.709	0.447	2.05315e-50	dNK2
CD300A1	4.89685e-54	0.626762	0.496	0.247	1.87971e-49	dNK2
RPS24	5.47887e-54	0.36812	0.994	0.957	2.10312e-49	dNK2
XCL2	6.85346e-54	0.658796	0.935	0.782	2.63077e-49	dNK2
COTL11	3.70098e-53	0.531429	0.899	0.68	1.42066e-48	dNK2
TNFRSF4	4.64954e-53	0.714817	0.362	0.147	1.78477e-48	dNK2
CMC1	8.10102e-53	0.761165	0.815	0.607	3.10966e-48	dNK2
HCST	9.22506e-52	0.470113	0.968	0.817	3.54113e-47	dNK2
TRDC	2.02998e-51	0.661834	0.825	0.717	7.7923e-47	dNK2
RPL11	8.09048e-50	0.352422	0.992	0.961	3.10561e-45	dNK2
RPL35A	2.46278e-49	0.383097	0.986	0.919	9.45361e-45	dNK2
RPL7A	1.11074e-48	0.358731	0.991	0.952	4.26368e-44	dNK2
RPS3	5.8725e-48	0.387418	0.998	0.942	2.25422e-43	dNK2
RPL18	9.03365e-48	0.378601	0.994	0.929	3.46766e-43	dNK2
ITM2B	1.30865e-47	0.506544	0.881	0.725	5.02338e-43	dNK2
KRT81	2.10144e-47	0.639739	0.737	0.508	8.0666e-43	dNK2
RPS28	2.40212e-46	0.370641	0.989	0.927	9.22077e-42	dNK2
RPS27	6.34416e-46	0.350043	0.997	0.963	2.43527e-41	dNK2
RPS23	8.31227e-45	0.337685	0.997	0.958	3.19075e-40	dNK2
RPL30	1.75837e-44	0.335846	0.997	0.957	6.74968e-40	dNK2
RPL41	3.58045e-44	0.318904	0.998	0.976	1.37439e-39	dNK2
IFITM3	2.27422e-42	0.667548	0.592	0.363	8.72983e-38	dNK2
CATSPER1	1.21635e-41	0.578667	0.218	0.071	4.6691e-37	dNK2
GZMB1	5.56041e-41	0.408124	0.682	0.415	2.13442e-36	dNK2
C1orf162	3.81065e-40	0.530886	0.202	0.061	1.46276e-35	dNK2
RPLP2	4.79513e-40	0.340443	0.986	0.924	1.84066e-35	dNK2
RPS10	6.96776e-40	0.463932	0.915	0.796	2.67465e-35	dNK2
SEC11A	6.62022e-39	0.529648	0.677	0.468	2.54124e-34	dNK2
RPL9	1.59655e-38	0.34165	0.986	0.916	6.12851e-34	dNK2
COMMD6	6.32339e-38	0.470823	0.781	0.592	2.4273e-33	dNK2
RPS15A	8.41835e-38	0.293953	0.991	0.956	3.23147e-33	dNK2
RPL37	3.61313e-37	0.31635	0.994	0.955	1.38694e-32	dNK2
NCAM11	5.32162e-37	0.411599	0.68	0.446	2.04276e-32	dNK2
CTSW1	1.24599e-36	0.4378	0.847	0.654	4.78287e-32	dNK2
TNFRSF181	1.08613e-35	0.515146	0.62	0.39	4.16922e-31	dNK2
HVCN1	1.62271e-35	0.53788	0.271	0.115	6.22895e-31	dNK2
CD63	1.70093e-35	0.399282	0.939	0.809	6.52921e-31	dNK2
RPS4X	1.29794e-34	0.309648	0.998	0.96	4.98226e-30	dNK2
RPS3A	1.31878e-34	0.311844	0.99	0.95	5.06228e-30	dNK2
RPL3	1.43738e-34	0.297886	0.994	0.952	5.51754e-30	dNK2
RPL35	1.46843e-34	0.300892	0.981	0.941	5.63672e-30	dNK2
RABAC1	1.63679e-34	0.481982	0.659	0.448	6.28298e-30	dNK2
RPS12	5.94004e-34	0.318276	0.994	0.95	2.28014e-29	dNK2
CDHR11	2.7472e-33	0.348228	0.302	0.132	1.05454e-28	dNK2
RPL24	5.95203e-33	0.322567	0.981	0.901	2.28475e-28	dNK2
RPL14	6.45918e-33	0.331008	0.982	0.916	2.47942e-28	dNK2
RPL19	1.761e-32	0.280779	0.997	0.956	6.75979e-28	dNK2
KLRD1	2.92031e-32	0.377652	0.924	0.803	1.12099e-27	dNK2
RPS25	4.49689e-32	0.309646	0.977	0.9	1.72617e-27	dNK2
RPL36	5.01577e-32	0.314477	0.98	0.919	1.92535e-27	dNK2
RPL32	1.24713e-31	0.282622	0.998	0.959	4.78725e-27	dNK2
NACA	3.58563e-31	0.307277	0.975	0.888	1.37638e-26	dNK2
RPL29	5.94732e-31	0.292422	0.989	0.962	2.28294e-26	dNK2
SRGN	1.20531e-29	0.353946	0.962	0.872	4.62669e-25	dNK2
RPS29	1.30499e-29	0.307508	0.991	0.944	5.00932e-25	dNK2
GZMH	1.79957e-29	0.619794	0.545	0.362	6.90783e-25	dNK2
LINC009961	3.40379e-29	0.349917	0.362	0.189	1.30658e-24	dNK2
XBP1	3.4578e-29	0.500337	0.437	0.265	1.32731e-24	dNK2
MPG	3.56391e-29	0.48417	0.473	0.301	1.36804e-24	dNK2
RPS8	1.35245e-28	0.293182	0.995	0.952	5.19151e-24	dNK2
KIR2DL41	1.81151e-28	0.477646	0.385	0.216	6.95368e-24	dNK2
HLA-A	2.40215e-28	0.285661	0.996	0.944	9.22088e-24	dNK2
RPL39	3.22148e-28	0.276245	0.994	0.92	1.2366e-23	dNK2
CD7	5.40884e-28	0.462735	0.886	0.802	2.07624e-23	dNK2
RPL21	1.31031e-27	0.292853	0.979	0.918	5.02977e-23	dNK2
RPL23A	2.19473e-27	0.280365	0.99	0.934	8.4247e-23	dNK2
RPS13	2.36845e-27	0.302934	0.964	0.88	9.09152e-23	dNK2
RPL37A	3.19548e-27	0.269134	0.988	0.94	1.22662e-22	dNK2
RPS15	4.36316e-27	0.261672	0.994	0.95	1.67484e-22	dNK2
RPL10	8.98623e-27	0.257269	0.998	0.974	3.44945e-22	dNK2
ANXA1	1.0136e-26	0.401916	0.673	0.475	3.89082e-22	dNK2
TOMM7	3.82995e-26	0.341765	0.833	0.653	1.47017e-21	dNK2
KRT86	2.9439e-25	0.413989	0.661	0.475	1.13004e-20	dNK2
RPS7	8.08118e-25	0.260967	0.986	0.931	3.10204e-20	dNK2
ZFHX31	4.49362e-24	0.335701	0.474	0.3	1.72492e-19	dNK2
AGTRAP	2.27472e-23	0.409085	0.469	0.306	8.73172e-19	dNK2
LY6E	9.07588e-23	0.399367	0.672	0.512	3.48387e-18	dNK2
RPL10A	2.06089e-22	0.278519	0.971	0.888	7.91092e-18	dNK2
CLIC1	2.18449e-22	0.311748	0.896	0.773	8.38539e-18	dNK2
CAPG1	2.47498e-22	0.324111	0.685	0.481	9.50044e-18	dNK2
EEF1B2	1.07915e-21	0.297962	0.93	0.81	4.14242e-17	dNK2
RPL13A	2.25084e-21	0.274842	0.974	0.935	8.64007e-17	dNK2
RABGAP1L	2.85018e-21	0.334846	0.434	0.277	1.09407e-16	dNK2
KLRC21	3.38834e-21	0.546277	0.396	0.251	1.30065e-16	dNK2
RACK1	5.66633e-21	0.258361	0.969	0.887	2.17508e-16	dNK2
ITGB1	6.31576e-21	0.361188	0.676	0.501	2.42437e-16	dNK2
RPS9	1.1395e-20	0.259696	0.987	0.914	4.37407e-16	dNK2
UBA52	1.22967e-20	0.253689	0.97	0.883	4.72022e-16	dNK2
CRTAM	3.73724e-20	0.499018	0.304	0.171	1.43458e-15	dNK2
RPS2	5.52554e-20	0.270238	0.997	0.954	2.12104e-15	dNK2
RPL31	1.64284e-19	0.288954	0.881	0.752	6.30619e-15	dNK2
AREG	2.08884e-19	0.922161	0.297	0.175	8.01823e-15	dNK2
FGR	7.25059e-19	0.304937	0.48	0.331	2.78321e-14	dNK2
RPL22	7.26609e-19	0.27544	0.943	0.826	2.78916e-14	dNK2
CTSA	8.97251e-19	0.368851	0.313	0.187	3.44419e-14	dNK2
PLP2	1.9068e-18	0.349219	0.52	0.368	7.31944e-14	dNK2
RPL5	6.70265e-18	0.252514	0.969	0.884	2.57288e-13	dNK2
PFDN5	9.78152e-18	0.252417	0.903	0.77	3.75474e-13	dNK2
EIF3G	1.34875e-17	0.31934	0.804	0.672	5.17731e-13	dNK2
SSR2	1.84709e-17	0.301369	0.693	0.54	7.09024e-13	dNK2
WDR83OS	3.0176e-17	0.278751	0.632	0.475	1.15834e-12	dNK2
S100A4	3.60585e-17	0.331505	0.667	0.507	1.38414e-12	dNK2
CD8A	3.9873e-17	0.363222	0.161	0.073	1.53056e-12	dNK2
TMEM14B	9.18643e-17	0.351336	0.398	0.268	3.5263e-12	dNK2
GLIPR2	1.44012e-16	0.310453	0.585	0.446	5.52805e-12	dNK2
TSTD1	1.67777e-16	0.281787	0.539	0.387	6.44028e-12	dNK2
OSTF1	4.00478e-16	0.287031	0.578	0.433	1.53727e-11	dNK2
ATP5MC2	4.56756e-16	0.276863	0.792	0.651	1.7533e-11	dNK2
GATA3	4.7159e-16	0.336055	0.414	0.288	1.81024e-11	dNK2
PTPN12	4.88137e-16	0.260347	0.326	0.204	1.87376e-11	dNK2
PDCD4	5.69254e-16	0.251231	0.697	0.56	2.18514e-11	dNK2
PPFIBP1	8.65707e-16	0.293731	0.219	0.119	3.3231e-11	dNK2
CD37	1.32244e-15	0.256306	0.641	0.492	5.07632e-11	dNK2
ZFP36L2	1.38536e-15	0.293326	0.892	0.797	5.31785e-11	dNK2
TESC1	2.0071e-15	0.322334	0.5	0.354	7.70446e-11	dNK2
LEF1	2.70813e-15	0.276565	0.185	0.096	1.03954e-10	dNK2
BTF3	2.84461e-15	0.256648	0.874	0.729	1.09193e-10	dNK2
TGFB1	3.09914e-15	0.267726	0.669	0.532	1.18964e-10	dNK2
ITGB2	5.27516e-15	0.27479	0.605	0.447	2.02492e-10	dNK2
RNF130	5.95286e-15	0.355895	0.292	0.187	2.28506e-10	dNK2
CTSD	6.64721e-15	0.267226	0.769	0.647	2.5516e-10	dNK2
SMDT1	7.39849e-15	0.262666	0.535	0.406	2.83998e-10	dNK2
RHOC	1.24568e-14	0.255756	0.568	0.423	4.78166e-10	dNK2
APOBEC3H	1.55548e-14	0.327304	0.333	0.22	5.97088e-10	dNK2
TAGLN21	4.09455e-14	0.276057	0.688	0.53	1.57174e-09	dNK2
TRAF3IP3	4.0983e-14	0.250149	0.531	0.39	1.57317e-09	dNK2
SLC44A11	4.77396e-14	0.286017	0.275	0.172	1.83253e-09	dNK2
FXYD5	4.99492e-14	0.300033	0.536	0.41	1.91735e-09	dNK2
TMEM147	7.57223e-14	0.317414	0.423	0.306	2.90668e-09	dNK2
MGAT5	1.19592e-13	0.259924	0.252	0.151	4.59065e-09	dNK2
IFITM1	1.29974e-13	0.337972	0.614	0.484	4.98918e-09	dNK2
B4GALT1	1.34717e-13	0.337144	0.316	0.211	5.17126e-09	dNK2
OASL	2.10426e-13	0.299932	0.314	0.205	8.07743e-09	dNK2
B3GNT7	2.79762e-13	0.265801	0.373	0.259	1.07389e-08	dNK2
BST2	3.49928e-13	0.312118	0.566	0.448	1.34323e-08	dNK2
IL18	9.99556e-13	0.270962	0.229	0.138	3.8369e-08	dNK2
ERMP11	2.50609e-12	0.265366	0.213	0.127	9.61987e-08	dNK2
TSC22D3	3.29557e-12	0.354341	0.438	0.321	1.26504e-07	dNK2
TMIGD2	3.52076e-12	0.257686	0.578	0.449	1.35148e-07	dNK2
SEPT111	4.09887e-12	0.302008	0.34	0.237	1.57339e-07	dNK2
MTPN	7.57393e-12	0.258108	0.465	0.35	2.90733e-07	dNK2
TXNIP	1.33345e-11	0.271922	0.749	0.628	5.11858e-07	dNK2
SERPINB1	2.82581e-11	0.255372	0.437	0.325	1.08472e-06	dNK2
SFT2D1	4.23509e-11	0.255148	0.427	0.322	1.62568e-06	dNK2
TMEM14C	5.51165e-11	0.304559	0.238	0.153	2.1157e-06	dNK2
MAFF	5.69696e-11	0.257545	0.357	0.255	2.18684e-06	dNK2
MEF2A1	5.71547e-11	0.265992	0.26	0.173	2.19394e-06	dNK2
CD3E	6.04175e-11	0.271164	0.509	0.396	2.31919e-06	dNK2
SNRNP25	2.89698e-10	0.327988	0.349	0.253	1.11203e-05	dNK2
CCR1	3.73729e-10	0.289754	0.192	0.12	1.43459e-05	dNK2
TMEM1231	1.15406e-09	0.258302	0.28	0.196	4.42998e-05	dNK2
CXCR3	1.60575e-09	0.257767	0.353	0.263	6.16383e-05	dNK2
DDIT4	6.69059e-09	0.287833	0.481	0.386	0.000256825	dNK2
HPGD	9.87904e-08	0.254749	0.205	0.142	0.00379217	dNK2
RGS16	3.30432e-06	0.277842	0.196	0.141	0.12684	dNK2
CD160	0	2.41634	0.611	0.026	0	dNK3
ITM2C	1.35999e-300	2.4274	0.711	0.137	5.22044e-296	dNK3
CCL5	9.75121e-245	1.37522	0.979	0.721	3.7431e-240	dNK3
CXCR4	1.95244e-216	2.47681	0.585	0.124	7.49462e-212	dNK3
CLIC3	2.02718e-203	1.74481	0.571	0.119	7.78153e-199	dNK3
ALOX5AP	1.49892e-170	1.48515	0.594	0.184	5.75375e-166	dNK3
KLRB1	1.60533e-153	1.08592	0.949	0.681	6.16221e-149	dNK3
CYBA	5.98872e-144	1.07141	0.823	0.535	2.29883e-139	dNK3
SH2D1A	3.10427e-122	1.27718	0.408	0.098	1.1916e-117	dNK3
CCL3L1	4.69438e-105	1.58376	0.496	0.17	1.80198e-100	dNK3
CCL4L2	1.06791e-100	1.77088	0.648	0.319	4.09927e-96	dNK3
CD69	6.14827e-100	1.28876	0.782	0.565	2.36007e-95	dNK3
GZMK	7.42978e-99	1.26285	0.625	0.323	2.85199e-94	dNK3
GNG2	4.08503e-97	1.00705	0.294	0.051	1.56808e-92	dNK3
EIF1	1.00832e-89	0.579738	0.977	0.911	3.87054e-85	dNK3
MYL12A	8.1844e-88	0.734681	0.92	0.767	3.14167e-83	dNK3
LBH	1.43222e-81	1.05667	0.349	0.107	5.49772e-77	dNK3
GZMM	6.40028e-80	0.862739	0.748	0.487	2.45681e-75	dNK3
CD48	2.055e-77	0.93333	0.65	0.421	7.88831e-73	dNK3
RPL101	5.19851e-77	0.426537	0.999	0.971	1.9955e-72	dNK3
TIGIT	2.16201e-76	0.975396	0.264	0.055	8.29908e-72	dNK3
RPS271	1.59937e-70	0.466482	0.997	0.959	6.13934e-66	dNK3
BTG1	6.55926e-66	0.759972	0.949	0.879	2.51784e-61	dNK3
IKZF3	2.69897e-65	0.934293	0.515	0.291	1.03603e-60	dNK3
FTL	3.07233e-65	0.614688	0.898	0.779	1.17934e-60	dNK3
JUNB	2.37839e-59	1.21458	0.765	0.62	9.12968e-55	dNK3
LINC01871	2.37952e-56	0.822665	0.224	0.053	9.13404e-52	dNK3
TAGAP	1.33722e-53	1.01003	0.356	0.157	5.13307e-49	dNK3
PITPNC1	9.82165e-52	0.745548	0.246	0.076	3.77014e-47	dNK3
CST7	1.20293e-51	0.559453	0.874	0.744	4.61756e-47	dNK3
CCR9	2.1502e-48	0.604596	0.129	0.013	8.25376e-44	dNK3
RPL301	4.29435e-48	0.330144	0.995	0.954	1.64843e-43	dNK3
RPS15A1	3.13557e-46	0.350273	0.997	0.948	1.20362e-41	dNK3
TMSB4X	3.42416e-46	0.322889	1	0.988	1.3144e-41	dNK3
IFNG	6.40201e-46	1.5735	0.263	0.095	2.45747e-41	dNK3
CLEC2B	7.24423e-46	0.666049	0.737	0.609	2.78077e-41	dNK3
LCK	1.01309e-43	0.779187	0.371	0.193	3.88885e-39	dNK3
H3F3B	2.60683e-43	0.477915	0.969	0.917	1.00066e-38	dNK3
GYPC	3.35864e-43	0.728248	0.546	0.395	1.28925e-38	dNK3
FAM107B	3.93081e-42	0.788567	0.279	0.118	1.50888e-37	dNK3
B2M	7.13363e-42	0.307888	1	0.985	2.73831e-37	dNK3
LTB	1.49304e-38	0.792705	0.328	0.155	5.73117e-34	dNK3
CD81	3.14157e-38	0.479478	0.846	0.77	1.20592e-33	dNK3
PLEKHF1	2.67821e-37	0.720357	0.3	0.144	1.02806e-32	dNK3
LY9	7.10315e-37	0.440355	0.108	0.014	2.72661e-32	dNK3
LDB2	9.48714e-36	0.57153	0.16	0.043	3.64173e-31	dNK3
KLRF1	1.27743e-35	0.829414	0.306	0.148	4.90353e-31	dNK3
RPS31	4.3267e-35	0.285904	0.994	0.939	1.66085e-30	dNK3
GLIPR1	7.38364e-34	0.719049	0.318	0.17	2.83428e-29	dNK3
CD247	2.59505e-33	0.548834	0.772	0.703	9.96136e-29	dNK3
GIMAP7	5.97156e-33	0.645123	0.609	0.497	2.29224e-28	dNK3
PREX1	7.59526e-33	0.564463	0.371	0.205	2.91552e-28	dNK3
TGFBR2	9.93171e-33	0.605895	0.202	0.075	3.81238e-28	dNK3
DUSP1	4.03925e-32	0.86727	0.644	0.525	1.55051e-27	dNK3
CLDND1	9.60738e-32	0.682406	0.553	0.439	3.68789e-27	dNK3
BIN1	2.80758e-31	0.608826	0.215	0.088	1.07772e-26	dNK3
RPL211	3.47676e-30	0.309855	0.981	0.911	1.33459e-25	dNK3
APBB1IP	7.26488e-30	0.686569	0.392	0.256	2.7887e-25	dNK3
CCL4	7.63955e-30	0.651868	0.96	0.86	2.93252e-25	dNK3
H3F3A	5.48319e-29	0.347764	0.931	0.85	2.10478e-24	dNK3
RPS291	1.00009e-28	0.292293	0.981	0.946	3.83896e-24	dNK3
CD74	1.41864e-28	0.736044	0.362	0.221	5.4456e-24	dNK3
LIMD2	2.50182e-28	0.54107	0.565	0.436	9.60347e-24	dNK3
MYL12B	3.0362e-28	0.399254	0.841	0.749	1.16547e-23	dNK3
ITGAE	4.34113e-28	0.669265	0.328	0.197	1.66639e-23	dNK3
S100A10	2.0745e-27	0.524518	0.612	0.499	7.96316e-23	dNK3
STK17A	1.30539e-26	0.415018	0.782	0.716	5.01088e-22	dNK3
CCL3	1.81595e-26	0.678135	0.78	0.629	6.97072e-22	dNK3
DDX5	3.06436e-26	0.349742	0.897	0.872	1.17628e-21	dNK3
LINC00861	5.83587e-26	0.52317	0.15	0.051	2.24016e-21	dNK3
YPEL3	1.86884e-24	0.590873	0.459	0.337	7.17371e-20	dNK3
UBB	2.36781e-24	0.447667	0.848	0.804	9.08907e-20	dNK3
RPL391	2.53519e-24	0.281417	0.979	0.923	9.73156e-20	dNK3
FTH1	3.09636e-24	0.454281	0.969	0.924	1.18857e-19	dNK3
PTPN22	2.28443e-23	0.553398	0.392	0.264	8.76901e-19	dNK3
TRIM22	3.81358e-23	0.473851	0.192	0.085	1.46388e-18	dNK3
TXNIP1	6.85549e-23	0.392611	0.736	0.624	2.63155e-18	dNK3
TNFRSF1A	7.202e-23	0.514146	0.204	0.097	2.76456e-18	dNK3
DNAJB1	1.29206e-22	0.826446	0.479	0.366	4.95972e-18	dNK3
PYHIN1	3.1819e-22	0.513289	0.463	0.341	1.2214e-17	dNK3
C1orf21	4.21922e-22	0.558878	0.231	0.122	1.61959e-17	dNK3
ZFP36	6.83951e-22	0.547027	0.725	0.653	2.62541e-17	dNK3
PNRC1	1.25494e-21	0.41366	0.692	0.635	4.81722e-17	dNK3
JUND	1.32615e-21	0.502008	0.928	0.911	5.09055e-17	dNK3
FCMR	3.91675e-21	0.460644	0.215	0.108	1.50348e-16	dNK3
APOBEC3G	4.21597e-21	0.421317	0.771	0.704	1.61834e-16	dNK3
SLAMF7	4.91176e-21	0.47856	0.207	0.101	1.88543e-16	dNK3
RPS131	5.80374e-21	0.270045	0.957	0.876	2.22782e-16	dNK3
RPS251	1.18226e-20	0.252982	0.963	0.901	4.53823e-16	dNK3
FAM118A	1.55907e-20	0.438364	0.153	0.063	5.98466e-16	dNK3
UBC	2.16602e-20	0.370786	0.878	0.846	8.31447e-16	dNK3
GADD45B	6.04444e-20	0.738388	0.561	0.465	2.32022e-15	dNK3
RARRES3	8.46634e-20	0.476762	0.593	0.508	3.24989e-15	dNK3
CPNE7	8.4907e-20	0.415148	0.124	0.045	3.25924e-15	dNK3
MAD1L1	1.25913e-19	0.457307	0.152	0.066	4.8333e-15	dNK3
H1FX	1.37532e-19	0.660257	0.435	0.332	5.27929e-15	dNK3
PLAC8	1.98003e-19	0.497045	0.165	0.074	7.60055e-15	dNK3
PIK3IP1	2.75606e-19	0.408657	0.138	0.055	1.05794e-14	dNK3
GNAS	3.08524e-19	0.354466	0.748	0.7	1.1843e-14	dNK3
OAZ1	7.65122e-19	0.338761	0.85	0.774	2.937e-14	dNK3
PLEKHO1	8.34912e-19	0.548046	0.218	0.123	3.20489e-14	dNK3
HLA-C	1.22904e-17	0.257795	0.975	0.915	4.71778e-13	dNK3
LAT2	1.52872e-17	0.499993	0.385	0.29	5.86813e-13	dNK3
CDKN1B	2.14398e-17	0.500642	0.244	0.145	8.22989e-13	dNK3
ZEB2	4.32172e-17	0.537497	0.283	0.184	1.65893e-12	dNK3
GIMAP4	1.03434e-16	0.586451	0.41	0.322	3.97041e-12	dNK3
ETS1	2.63855e-16	0.468422	0.492	0.417	1.01284e-11	dNK3
TUBA1A	3.58077e-16	0.577387	0.38	0.286	1.37452e-11	dNK3
BCL2	5.60901e-16	0.426641	0.204	0.115	2.15307e-11	dNK3
RNF166	6.37541e-16	0.420647	0.195	0.106	2.44727e-11	dNK3
IL32	8.43732e-16	0.566021	0.478	0.362	3.23875e-11	dNK3
ZBTB16	9.00415e-16	0.403113	0.158	0.079	3.45633e-11	dNK3
SRSF5	2.8717e-15	0.378032	0.655	0.621	1.10233e-10	dNK3
JUN	3.12794e-15	0.938491	0.635	0.584	1.20069e-10	dNK3
FRMD4B	4.01067e-15	0.353048	0.13	0.058	1.53953e-10	dNK3
AOAH	4.2276e-15	0.437929	0.33	0.233	1.62281e-10	dNK3
EZR	4.6818e-15	0.529509	0.444	0.371	1.79716e-10	dNK3
PMEPA1	5.07469e-15	0.385607	0.104	0.04	1.94797e-10	dNK3
SKAP1	1.18734e-14	0.462698	0.479	0.419	4.55771e-10	dNK3
CALM2	1.73713e-14	0.374378	0.657	0.615	6.66813e-10	dNK3
FNBP1	2.96729e-14	0.44782	0.407	0.323	1.13902e-09	dNK3
SUB1	3.0355e-14	0.318184	0.719	0.646	1.16521e-09	dNK3
HSP90AA1	4.73111e-14	0.420524	0.912	0.87	1.81608e-09	dNK3
RORA	3.31621e-13	0.381133	0.345	0.251	1.27296e-08	dNK3
DUSP2	3.71599e-13	0.583883	0.633	0.574	1.42642e-08	dNK3
GRK6	5.99532e-13	0.442055	0.186	0.111	2.30136e-08	dNK3
LEPROTL1	6.87829e-13	0.555939	0.382	0.32	2.6403e-08	dNK3
TRIR	8.66811e-13	0.334943	0.631	0.602	3.32734e-08	dNK3
TRBC1	9.04513e-13	0.579849	0.425	0.351	3.47207e-08	dNK3
ZFP36L1	5.57924e-12	0.430883	0.567	0.517	2.14165e-07	dNK3
CD79B	6.09424e-12	0.296908	0.12	0.059	2.33933e-07	dNK3
HMOX2	6.76273e-12	0.440574	0.257	0.187	2.59594e-07	dNK3
CD371	7.35643e-12	0.330326	0.572	0.522	2.82384e-07	dNK3
P2RY11	7.97254e-12	0.278356	0.103	0.046	3.06034e-07	dNK3
ABCA1	1.20049e-11	0.356736	0.232	0.15	4.60821e-07	dNK3
RBM38	1.34813e-11	0.407762	0.256	0.178	5.17495e-07	dNK3
ZNF331	8.98067e-11	0.669966	0.399	0.326	3.44732e-06	dNK3
ORAI1	9.82159e-11	0.383525	0.165	0.1	3.77012e-06	dNK3
SH3KBP1	1.16938e-10	0.475577	0.238	0.171	4.4888e-06	dNK3
IER2	1.29141e-10	0.523266	0.758	0.742	4.95722e-06	dNK3
CSTB	1.65506e-10	0.371188	0.489	0.442	6.35312e-06	dNK3
PLIN2	2.2924e-10	0.465853	0.162	0.098	8.7996e-06	dNK3
STK4	2.92681e-10	0.283807	0.651	0.63	1.12348e-05	dNK3
PAIP2	7.22898e-10	0.416721	0.397	0.357	2.77492e-05	dNK3
GIMAP1	7.57059e-10	0.46372	0.298	0.236	2.90605e-05	dNK3
GUK1	9.37649e-10	0.318652	0.62	0.611	3.59926e-05	dNK3
ABI3	1.54381e-09	0.437206	0.244	0.185	5.92609e-05	dNK3
ANXA2R	1.74947e-09	0.422374	0.18	0.119	6.71551e-05	dNK3
PRDX6	1.79461e-09	0.385656	0.424	0.38	6.88878e-05	dNK3
LYSMD2	2.3546e-09	0.390246	0.18	0.119	9.03839e-05	dNK3
PDGFD	2.92176e-09	0.26593	0.101	0.051	0.000112155	dNK3
PSMA7	3.68131e-09	0.280416	0.656	0.611	0.000141311	dNK3
SYTL1	4.33752e-09	0.353999	0.233	0.169	0.0001665	dNK3
MAPK1	5.72231e-09	0.381557	0.442	0.405	0.000219656	dNK3
KRT861	9.27218e-09	0.314173	0.565	0.52	0.000355922	dNK3
OXNAD1	9.70501e-09	0.351701	0.282	0.215	0.000372536	dNK3
AC044849.1	1.03606e-08	0.469551	0.223	0.16	0.000397704	dNK3
SEPT1	1.15242e-08	0.371017	0.362	0.314	0.000442369	dNK3
CEBPD	1.29155e-08	0.501189	0.442	0.395	0.000495775	dNK3
TNFSF12	1.36719e-08	0.362412	0.185	0.127	0.00052481	dNK3
YPEL5	1.56381e-08	0.453831	0.409	0.364	0.000600284	dNK3
CEMIP2	2.05087e-08	0.477934	0.327	0.265	0.000787248	dNK3
IL16	2.60627e-08	0.363093	0.3	0.241	0.00100044	dNK3
TNFAIP8	3.78224e-08	0.425987	0.309	0.258	0.00145185	dNK3
SERTAD1	5.85235e-08	0.472602	0.2	0.147	0.00224648	dNK3
CIRBP	6.90808e-08	0.268814	0.582	0.57	0.00265174	dNK3
CISH	8.08785e-08	0.380922	0.136	0.086	0.0031046	dNK3
DHRS3	1.77772e-07	0.372675	0.277	0.225	0.00682396	dNK3
TBCC	1.82347e-07	0.392611	0.213	0.161	0.00699956	dNK3
TRAC	2.02988e-07	0.360475	0.19	0.136	0.00779189	dNK3
EIF4A2	2.08901e-07	0.259547	0.615	0.614	0.00801888	dNK3
ICAM2	2.1389e-07	0.271072	0.123	0.076	0.00821038	dNK3
FHL3	2.29866e-07	0.34557	0.156	0.106	0.00882365	dNK3
SAP18	2.65401e-07	0.270084	0.567	0.551	0.0101877	dNK3
C12orf75	2.67915e-07	0.437588	0.175	0.125	0.0102842	dNK3
CCNH	3.3191e-07	0.384516	0.229	0.178	0.0127407	dNK3
AKAP7	3.46388e-07	0.303639	0.113	0.068	0.0132964	dNK3
RGCC	3.63082e-07	0.50963	0.451	0.418	0.0139373	dNK3
OTULIN	3.84473e-07	0.365546	0.246	0.193	0.0147584	dNK3
IL27RA	5.25491e-07	0.314452	0.184	0.131	0.0201715	dNK3
AES	6.48697e-07	0.289863	0.533	0.531	0.0249009	dNK3
PRKCA	7.40211e-07	0.262958	0.106	0.064	0.0284137	dNK3
YES1	8.15474e-07	0.287832	0.125	0.079	0.0313028	dNK3
EVI2B	1.01596e-06	0.356425	0.322	0.28	0.0389986	dNK3
APMAP	1.06912e-06	0.335919	0.459	0.447	0.0410392	dNK3
LUZP1	1.09827e-06	0.351516	0.199	0.148	0.0421582	dNK3
TOX	1.3127e-06	0.350363	0.172	0.124	0.0503895	dNK3
ARID5A	1.6181e-06	0.329711	0.253	0.203	0.0621123	dNK3
PRRC2B	1.68548e-06	0.261309	0.183	0.132	0.064699	dNK3
TNFSF14	1.80719e-06	0.3479	0.326	0.274	0.0693709	dNK3
TRBC2	1.84648e-06	0.352928	0.435	0.406	0.0708789	dNK3
ARL4C	1.8735e-06	0.391372	0.303	0.251	0.071916	dNK3
LBR	2.04019e-06	0.404323	0.234	0.191	0.0783149	dNK3
SLC25A26	2.11897e-06	0.484983	0.151	0.108	0.0813389	dNK3
IFNGR1	2.37854e-06	0.312392	0.124	0.081	0.0913028	dNK3
DNPH1	2.50196e-06	0.332663	0.131	0.089	0.0960403	dNK3
HLA-DPB1	2.62463e-06	0.27689	0.146	0.1	0.100749	dNK3
VAMP8	3.15954e-06	0.271407	0.573	0.568	0.121282	dNK3
ELF1	3.32205e-06	0.351885	0.461	0.446	0.12752	dNK3
H2AFJ	3.74387e-06	0.400796	0.231	0.187	0.143712	dNK3
LINC00623	5.12814e-06	0.322822	0.203	0.158	0.196849	dNK3
GMFG	6.3116e-06	0.270097	0.554	0.542	0.242277	dNK3
UBALD2	7.6345e-06	0.348771	0.346	0.318	0.293058	dNK3
PHYKPL	8.16336e-06	0.343113	0.326	0.287	0.313359	dNK3
PPDPF	8.87431e-06	0.310431	0.44	0.419	0.340649	dNK3
SARAF	1.00586e-05	0.298145	0.482	0.478	0.386109	dNK3
CD99	1.21579e-05	0.265121	0.582	0.559	0.466693	dNK3
GBP5	1.22928e-05	0.328033	0.154	0.112	0.471873	dNK3
ARL4A	1.3668e-05	0.360134	0.204	0.159	0.524659	dNK3
ATP6V1G1	1.44696e-05	0.265819	0.549	0.545	0.555429	dNK3
ABTB1	1.70144e-05	0.264991	0.141	0.1	0.653115	dNK3
UBXN1	2.0328e-05	0.28232	0.457	0.445	0.780311	dNK3
ISG20	2.4476e-05	0.329812	0.19	0.145	0.939536	dNK3
CD9	4.1994e-05	0.359359	0.376	0.344	1	dNK3
TNFAIP3	4.61734e-05	0.290434	0.451	0.417	1	dNK3
MAGED2	5.19921e-05	0.349622	0.235	0.2	1	dNK3
SDCBP	7.11773e-05	0.344375	0.331	0.301	1	dNK3
MAP1LC3B	7.274e-05	0.343651	0.386	0.38	1	dNK3
MRFAP1	8.8514e-05	0.320055	0.355	0.336	1	dNK3
DNAJA1	9.0971e-05	0.345612	0.496	0.496	1	dNK3
SEC62	0.000108489	0.283508	0.38	0.369	1	dNK3
GPX4	0.000111467	0.254537	0.504	0.511	1	dNK3
LPIN2	0.000115797	0.256367	0.206	0.167	1	dNK3
PTPN4	0.000130747	0.301791	0.392	0.378	1	dNK3
SAT1	0.000141521	0.349749	0.606	0.619	1	dNK3
METTL9	0.000142244	0.307433	0.27	0.238	1	dNK3
CYTIP	0.000142717	0.318598	0.38	0.366	1	dNK3
PRDX1	0.000145112	0.263589	0.284	0.252	1	dNK3
ZFYVE28	0.000146693	0.289959	0.162	0.127	1	dNK3
PDLIM2	0.000209005	0.324853	0.228	0.197	1	dNK3
NSMCE3	0.000222125	0.366765	0.22	0.19	1	dNK3
SLC15A4	0.00023599	0.310357	0.222	0.188	1	dNK3
MORF4L1	0.000261871	0.268974	0.451	0.456	1	dNK3
ERN1	0.000263051	0.262265	0.135	0.1	1	dNK3
SLC9A3R1	0.000272756	0.313595	0.347	0.33	1	dNK3
BIN2	0.000277437	0.282296	0.377	0.368	1	dNK3
PDE4B	0.000450454	0.282271	0.196	0.162	1	dNK3
PMAIP1	0.000535849	0.421017	0.165	0.134	1	dNK3
EIF5	0.000552583	0.289075	0.484	0.502	1	dNK3
ZNF428	0.00055972	0.299246	0.27	0.247	1	dNK3
CEBPB	0.000585816	0.301401	0.186	0.154	1	dNK3
TTC39C	0.000780401	0.267996	0.274	0.247	1	dNK3
CHMP1B	0.000791271	0.315024	0.202	0.173	1	dNK3
RGS2	0.000868856	0.270973	0.136	0.104	1	dNK3
HELZ	0.000884631	0.263379	0.322	0.301	1	dNK3
ITGA4	0.000915336	0.314762	0.256	0.23	1	dNK3
REX1BD	0.0010516	0.328094	0.352	0.351	1	dNK3
KRT10	0.00105377	0.257373	0.418	0.42	1	dNK3
ZNF706	0.00106401	0.304908	0.271	0.251	1	dNK3
FGFR1OP2	0.001228	0.306045	0.331	0.319	1	dNK3
FAM200B	0.00124724	0.254445	0.141	0.113	1	dNK3
PPP2R5C	0.00159365	0.302849	0.242	0.219	1	dNK3
NFKBIA	0.00164839	0.444193	0.58	0.589	1	dNK3
UBE2B	0.00166217	0.285618	0.324	0.31	1	dNK3
PPP1R15A	0.00168481	0.31429	0.428	0.421	1	dNK3
MT2A	0.0017928	0.346379	0.328	0.311	1	dNK3
GPR18	0.00180945	0.338726	0.213	0.188	1	dNK3
IER5L	0.00188108	0.341412	0.102	0.076	1	dNK3
CD244	0.00201038	0.251536	0.123	0.096	1	dNK3
MXD4	0.00206266	0.274565	0.3	0.277	1	dNK3
SQSTM1	0.0021101	0.263514	0.405	0.406	1	dNK3
STK10	0.00230727	0.250478	0.264	0.242	1	dNK3
MT1F	0.00239713	0.264561	0.174	0.144	1	dNK3
IDI1	0.00262177	0.360919	0.275	0.26	1	dNK3
IRF2	0.00269591	0.280199	0.283	0.267	1	dNK3
CYCS	0.00286854	0.317138	0.408	0.414	1	dNK3
RNASET2	0.00292508	0.253589	0.32	0.303	1	dNK3
CARD16	0.00297273	0.332176	0.304	0.298	1	dNK3
DUSP4	0.00319397	0.282418	0.122	0.095	1	dNK3
SESN1	0.00323224	0.282883	0.21	0.187	1	dNK3
EIF1B	0.00330876	0.270811	0.333	0.328	1	dNK3
VAMP2	0.00380565	0.28437	0.423	0.437	1	dNK3
HLA-DPA1	0.00473212	0.272007	0.135	0.11	1	dNK3
RNF7	0.00473481	0.275619	0.345	0.349	1	dNK3
CHURC1	0.00515849	0.273553	0.339	0.335	1	dNK3
PLSCR1	0.0059272	0.271173	0.135	0.113	1	dNK3
MCUB	0.00597058	0.252205	0.124	0.101	1	dNK3
SELENOT	0.00687272	0.328793	0.291	0.287	1	dNK3
HSD17B11	0.00832633	0.250538	0.175	0.155	1	dNK3
OCIAD2	0.00943677	0.302864	0.339	0.348	1	dNK3

## Sheet: Table S4
Table S4. Differentially expressed genes across all cell types.
Gene	p_val	avg_log2FC	pct.1	pct.2	p_val_adj	Celltype	change
GADD45A	0	-0.379203	0.186	0.314	0	Fibroblasts	down
CYP1B1	0	-0.388871	0.327	0.468	0	Fibroblasts	down
NCL	0	-0.425415	0.842	0.888	0	Fibroblasts	down
HAND2	0	-0.424049	0.771	0.832	0	Fibroblasts	down
VCAN	0	-0.570366	0.834	0.9	0	Fibroblasts	down
IER3	0	-0.436372	0.137	0.225	0	Fibroblasts	down
SFRP4	0	0.736278	0.695	0.639	0	Fibroblasts	up
RPL36A	0	-0.536901	0.935	0.925	0	Fibroblasts	down
CEBPD	0	-0.602253	0.791	0.866	0	Fibroblasts	down
FABP5	0	-0.550315	0.6	0.686	0	Fibroblasts	down
C9orf3	0	0.400377	0.694	0.538	0	Fibroblasts	up
C11orf96	0	-0.690047	0.32	0.453	0	Fibroblasts	down
EEF1G	0	-1.21055	0.128	0.287	0	Fibroblasts	down
FAM213A	0	0.404474	0.631	0.496	0	Fibroblasts	up
COL4A2	0	-0.3684	0.84	0.889	0	Fibroblasts	down
CKB	0	0.407941	0.792	0.752	0	Fibroblasts	up
RPS17	0	-0.724575	0.699	0.811	0	Fibroblasts	down
RNASEK	0	-0.461009	0.117	0.231	0	Fibroblasts	down
GABARAP	0	-0.463555	0.334	0.449	0	Fibroblasts	down
NME2	0	-1.20536	0.095	0.268	0	Fibroblasts	down
RPL17	0	-1.21614	0.764	0.783	0	Fibroblasts	down
BTBD3	0	-0.382378	0.678	0.777	0	Fibroblasts	down
TGM2	0	-0.393168	0.636	0.701	0	Fibroblasts	down
MIF	0	-0.731439	0.656	0.749	0	Fibroblasts	down
GAS5	0	-0.827549	0	0.136	0	Fibroblasts	down
SEPTIN7	0	-0.427123	0	0.127	0	Fibroblasts	down
SNHG6	0	-0.47915	0	0.13	0	Fibroblasts	down
H19	0	-0.763226	0	0.126	0	Fibroblasts	down
HELLPAR	0	-0.414103	0	0.106	0	Fibroblasts	down
SNHG29	0	-1.32426	0	0.138	0	Fibroblasts	down
MT2A	2.12685e-294	-0.397281	0.336	0.435	8.16412e-290	Fibroblasts	down
ACTA2	7.28222e-260	-0.427751	0.342	0.442	2.79535e-255	Fibroblasts	down
CYR61	3.63644e-259	-0.492289	0.231	0.308	1.39588e-254	Fibroblasts	down
ZFP36	6.85451e-216	-0.551069	0.753	0.788	2.63117e-211	Fibroblasts	down
TAGLN	1.17568e-212	-0.374495	0.344	0.428	4.51298e-208	Fibroblasts	down
HSPA1A	3.82708e-168	-0.627472	0.706	0.747	1.46906e-163	Fibroblasts	down
ATF3	1.53298e-144	-0.487693	0.228	0.286	5.8845e-140	Fibroblasts	down
HSPA1B	8.74845e-140	-0.423616	0.561	0.618	3.35818e-135	Fibroblasts	down
DNAJB1	5.75325e-116	-0.584436	0.463	0.524	2.20844e-111	Fibroblasts	down
ZCCHC111	7.33161e-105	0.386207	0.168	0	2.81431e-100	Smooth muscle cells	up
ZFP361	2.9297e-85	-1.04229	0.739	0.852	1.12459e-80	Smooth muscle cells	down
IER31	8.50775e-77	-1.2316	0.383	0.596	3.26578e-72	Smooth muscle cells	down
ATF31	1.27368e-74	-1.06473	0.367	0.561	4.88914e-70	Smooth muscle cells	down
MT-ND6	3.74559e-62	0.443341	0.657	0.458	1.43778e-57	Smooth muscle cells	up
JUND	1.32456e-61	-0.751671	0.919	0.953	5.08445e-57	Smooth muscle cells	down
C11orf961	1.57487e-56	-0.68184	0.84	0.928	6.04531e-52	Smooth muscle cells	down
HSPA1A1	9.56435e-51	-1.00211	0.809	0.861	3.67137e-46	Smooth muscle cells	down
DNAJB11	1.68051e-50	-0.989401	0.561	0.681	6.45081e-46	Smooth muscle cells	down
SOD3	1.55475e-49	-0.562926	0.397	0.584	5.96807e-45	Smooth muscle cells	down
AOC3	4.43772e-49	-0.611591	0.292	0.468	1.70346e-44	Smooth muscle cells	down
CSRNP1	3.336e-48	-0.362218	0.126	0.275	1.28056e-43	Smooth muscle cells	down
MT1G	1.98449e-45	-0.504344	0.252	0.428	7.61767e-41	Smooth muscle cells	down
SCGB2A11	9.35613e-45	-0.506845	0.245	0.413	3.59144e-40	Smooth muscle cells	down
HSPA1B1	1.86397e-44	-0.851985	0.608	0.71	7.15505e-40	Smooth muscle cells	down
CEBPD1	2.44306e-44	-0.833836	0.639	0.736	9.37794e-40	Smooth muscle cells	down
JUNB	2.83795e-44	-0.680085	0.882	0.916	1.08938e-39	Smooth muscle cells	down
SOCS3	5.40541e-44	-0.809221	0.51	0.639	2.07492e-39	Smooth muscle cells	down
KLF6	8.45291e-44	-0.539171	0.681	0.796	3.24473e-39	Smooth muscle cells	down
LTBP1	6.71393e-43	-0.558421	0.423	0.576	2.57721e-38	Smooth muscle cells	down
FOS1	2.02032e-41	-0.764199	0.903	0.94	7.7552e-37	Smooth muscle cells	down
HES1	2.03316e-41	-0.533135	0.387	0.558	7.80448e-37	Smooth muscle cells	down
MYL91	1.18217e-40	-0.439974	0.921	0.949	4.53788e-36	Smooth muscle cells	down
CDKN1A	5.83233e-40	-0.443434	0.133	0.267	2.2388e-35	Smooth muscle cells	down
GADD45B1	1.72776e-39	-0.800399	0.498	0.634	6.63217e-35	Smooth muscle cells	down
ID41	6.42232e-39	-0.4223	0.696	0.798	2.46527e-34	Smooth muscle cells	down
ECM1	2.4453e-38	0.481392	0.498	0.366	9.38654e-34	Smooth muscle cells	up
KLF2	4.83966e-38	-0.707416	0.342	0.487	1.85775e-33	Smooth muscle cells	down
HSPB11	1.13146e-36	-0.41623	0.911	0.939	4.34323e-32	Smooth muscle cells	down
IGFBP2	1.77517e-35	0.400441	0.928	0.904	6.81417e-31	Smooth muscle cells	up
LUM	2.62699e-34	0.507386	0.672	0.543	1.0084e-29	Smooth muscle cells	up
RGS16	4.19808e-33	-0.771497	0.439	0.578	1.61148e-28	Smooth muscle cells	down
CRIP11	1.6939e-32	-0.52617	0.58	0.701	6.50219e-28	Smooth muscle cells	down
THBS1	1.63057e-31	-0.444177	0.488	0.627	6.25912e-27	Smooth muscle cells	down
FILIP1L	3.84587e-30	-0.432372	0.628	0.733	1.47628e-25	Smooth muscle cells	down
SFRP41	4.6282e-29	1.3969	0.224	0.119	1.77658e-24	Smooth muscle cells	up
MAP3K7CL	2.98599e-28	-0.381521	0.222	0.349	1.1462e-23	Smooth muscle cells	down
TAGLN1	5.62452e-28	-0.600088	0.81	0.858	2.15903e-23	Smooth muscle cells	down
MT2A1	8.07272e-28	-0.476755	0.7	0.804	3.09879e-23	Smooth muscle cells	down
ADIRF	1.75295e-27	-0.51791	0.492	0.622	6.72888e-23	Smooth muscle cells	down
DCN	1.78632e-27	0.450135	0.641	0.549	6.85696e-23	Smooth muscle cells	up
PHLDA2	2.29639e-27	-0.398014	0.318	0.447	8.81491e-23	Smooth muscle cells	down
MYC	1.64164e-26	-0.432009	0.474	0.585	6.30161e-22	Smooth muscle cells	down
CRYAB	2.07842e-24	-0.514376	0.462	0.561	7.97824e-20	Smooth muscle cells	down
CEBPB	3.00327e-23	-0.404551	0.597	0.691	1.15283e-18	Smooth muscle cells	down
DUSP11	5.90167e-23	-0.452101	0.566	0.653	2.26541e-18	Smooth muscle cells	down
HSP90AA11	1.09538e-22	-0.368446	0.977	0.983	4.20473e-18	Smooth muscle cells	down
RRAD	1.10296e-22	-0.446124	0.385	0.503	4.23383e-18	Smooth muscle cells	down
EGR11	2.35651e-22	-0.441367	0.741	0.797	9.04568e-18	Smooth muscle cells	down
FNDC1	6.49969e-22	-0.386543	0.366	0.465	2.49497e-17	Smooth muscle cells	down
COL14A1	2.24512e-21	-0.47544	0.572	0.658	8.61812e-17	Smooth muscle cells	down
MYH11	2.85038e-21	-0.370054	0.501	0.62	1.09415e-16	Smooth muscle cells	down
ACTA21	4.59102e-21	-0.391295	0.813	0.894	1.76231e-16	Smooth muscle cells	down
PGRMC1	1.09509e-19	0.455113	0.599	0.536	4.20363e-15	Smooth muscle cells	up
NR4A1	1.74487e-19	-0.411971	0.482	0.574	6.69787e-15	Smooth muscle cells	down
STMN1	1.20511e-18	0.447609	0.668	0.613	4.62595e-14	Smooth muscle cells	up
TNFAIP3	1.57539e-18	-0.483696	0.234	0.325	6.0473e-14	Smooth muscle cells	down
NFKBIA1	3.84334e-18	-0.646237	0.575	0.642	1.4753e-13	Smooth muscle cells	down
TYMS	1.72484e-17	0.419853	0.258	0.171	6.62099e-13	Smooth muscle cells	up
JUN	2.18576e-17	-0.463676	0.947	0.96	8.39027e-13	Smooth muscle cells	down
BTG21	9.37249e-16	-0.519186	0.443	0.512	3.59772e-11	Smooth muscle cells	down
NET1	1.40909e-15	-0.367652	0.316	0.401	5.40894e-11	Smooth muscle cells	down
S100A4	1.54837e-14	-0.447417	0.614	0.67	5.94359e-10	Smooth muscle cells	down
CCL2	3.28489e-14	-0.55045	0.2	0.28	1.26094e-09	Smooth muscle cells	down
TXN	3.86553e-14	0.380406	0.89	0.902	1.48382e-09	Smooth muscle cells	up
NME21	6.18857e-14	-0.583046	0.128	0.195	2.37555e-09	Smooth muscle cells	down
SFRP1	8.05229e-14	0.381851	0.331	0.251	3.09095e-09	Smooth muscle cells	up
HIST1H1B	2.61939e-13	0.387143	0.104	0.051	1.00548e-08	Smooth muscle cells	up
CYR611	1.32103e-12	-0.423518	0.465	0.528	5.07091e-08	Smooth muscle cells	down
PCLAF	9.64778e-12	0.374551	0.263	0.195	3.7034e-07	Smooth muscle cells	up
RPL171	2.33783e-10	-0.648351	0.655	0.684	8.97401e-06	Smooth muscle cells	down
EEF1G1	4.99071e-10	-0.589744	0.142	0.198	1.91573e-05	Smooth muscle cells	down
H2AFZ	1.70758e-09	0.423764	0.797	0.798	6.55473e-05	Smooth muscle cells	up
HIST1H1A	7.23035e-09	0.474452	0.132	0.084	0.000277544	Smooth muscle cells	up
HLA-DRB5	1.50239e-98	0.743968	0.33	0.093	5.76707e-94	Endothelium	up
ATF32	1.51053e-67	-0.540729	0.1	0.267	5.79834e-63	Endothelium	down
HSPA1A2	1.30532e-65	-0.956446	0.833	0.901	5.01061e-61	Endothelium	down
HSPA1B2	1.3542e-63	-0.851209	0.638	0.757	5.19822e-59	Endothelium	down
HSP90AA12	1.35762e-60	-0.432018	0.988	0.994	5.21137e-56	Endothelium	down
ZFP362	8.51899e-57	-1.01555	0.649	0.766	3.2701e-52	Endothelium	down
DNAJB12	1.98593e-56	-1.06031	0.456	0.604	7.62318e-52	Endothelium	down
CEBPD2	1.06286e-54	-0.748635	0.622	0.734	4.07991e-50	Endothelium	down
JUND1	3.95931e-54	-0.624452	0.916	0.958	1.51982e-49	Endothelium	down
MT-ND61	2.40417e-51	0.386328	0.733	0.57	9.22866e-47	Endothelium	up
RPS172	2.39284e-47	-0.426666	0.769	0.835	9.18516e-43	Endothelium	down
C2CD4B	5.31298e-46	-0.794185	0.466	0.618	2.03944e-41	Endothelium	down
SCGB2A12	1.56556e-42	-0.427054	0.265	0.43	6.00957e-38	Endothelium	down
GADD45B2	1.83707e-40	-0.998983	0.554	0.668	7.05179e-36	Endothelium	down
DUSP12	1.73842e-39	-0.496919	0.709	0.811	6.6731e-35	Endothelium	down
APLNR	1.41262e-35	0.384646	0.789	0.718	5.4225e-31	Endothelium	up
IER32	2.01557e-34	-0.565875	0.439	0.57	7.73698e-30	Endothelium	down
NME22	4.1004e-30	-0.725394	0.148	0.262	1.57398e-25	Endothelium	down
MIF1	1.45695e-25	-0.398037	0.765	0.812	5.59263e-21	Endothelium	down
FOS2	1.65151e-24	-0.828936	0.806	0.853	6.33947e-20	Endothelium	down
JUNB1	1.71354e-24	-0.671541	0.846	0.879	6.57761e-20	Endothelium	down
HES11	3.16573e-24	-0.760396	0.528	0.617	1.2152e-19	Endothelium	down
SOCS31	8.61329e-24	-0.722208	0.664	0.732	3.3063e-19	Endothelium	down
2023-06-01	2.57462e-23	-0.708001	0.903	0.93	9.88292e-19	Endothelium	down
CYR612	1.71355e-22	-0.56125	0.32	0.428	6.57764e-18	Endothelium	down
KLF61	4.28742e-20	-0.362106	0.644	0.726	1.64577e-15	Endothelium	down
GDF15	9.49227e-20	-0.362211	0.203	0.3	3.6437e-15	Endothelium	down
HLA-DRA	1.73575e-19	0.380434	0.778	0.727	6.66287e-15	Endothelium	up
EGR12	4.44758e-19	-0.602309	0.517	0.614	1.70725e-14	Endothelium	down
KCTD12	4.66387e-17	-0.366361	0.567	0.655	1.79027e-12	Endothelium	down
EEF1G2	4.46991e-13	-0.653722	0.16	0.226	1.71582e-08	Endothelium	down
HOPX1	2.53721e-12	-0.403361	0.208	0.287	9.73933e-08	Endothelium	down
RPL172	3.29166e-11	-0.686055	0.719	0.744	1.26354e-06	Endothelium	down
C11orf962	1.21436e-10	-0.449619	0.427	0.495	4.66143e-06	Endothelium	down
SEPTIN71	1.58343e-170	-0.779946	0	0.104	6.07815e-166	Lymphocyte	down
MT-ATP62	5.63644e-136	0.363881	0.996	0.975	2.1636e-131	Lymphocyte	up
TMEM21	5.84816e-121	0.774492	0.121	0	2.24487e-116	Lymphocyte	up
HLA-C	1.13958e-116	0.403866	0.96	0.912	4.37441e-112	Lymphocyte	up
SCGB2A13	1.7702e-115	-0.858455	0.216	0.414	6.7951e-111	Lymphocyte	down
NME23	1.11909e-108	-0.554379	0.017	0.112	4.29574e-104	Lymphocyte	down
EEF1G3	1.38691e-103	-0.810752	0.034	0.142	5.3238e-99	Lymphocyte	down
CCL5	6.63127e-103	0.590164	0.856	0.739	2.54548e-98	Lymphocyte	up
C20orf241	4.73361e-101	0.501207	0.102	0	1.81705e-96	Lymphocyte	up
DEFB11	1.71973e-100	-0.671693	0.033	0.139	6.60135e-96	Lymphocyte	down
CEMIP2	5.75051e-98	-0.834163	0.134	0.293	2.20739e-93	Lymphocyte	down
RARRES3	9.76862e-85	0.4988	0.646	0.477	3.74978e-80	Lymphocyte	up
TRBC2	1.0775e-78	-0.483641	0.38	0.58	4.13609e-74	Lymphocyte	down
MIF2	5.47216e-73	-0.724925	0.322	0.469	2.10054e-68	Lymphocyte	down
RNASEK3	4.43863e-68	-0.548235	0.065	0.167	1.70381e-63	Lymphocyte	down
RPS173	1.71561e-65	-0.547028	0.268	0.414	6.58555e-61	Lymphocyte	down
HSPA1B3	3.70902e-64	-0.679085	0.253	0.405	1.42374e-59	Lymphocyte	down
TENT5C	5.31461e-63	-0.46177	0.131	0.255	2.04007e-58	Lymphocyte	down
TRBC1	1.08315e-62	-0.449356	0.3	0.467	4.15778e-58	Lymphocyte	down
ITGB2	8.99858e-58	0.490221	0.561	0.449	3.4542e-53	Lymphocyte	up
FOSL21	7.99758e-57	-0.707124	0.165	0.282	3.06995e-52	Lymphocyte	down
CD3D	5.40373e-56	0.520422	0.536	0.394	2.07427e-51	Lymphocyte	up
IER33	1.58839e-55	-0.491807	0.1	0.205	6.09721e-51	Lymphocyte	down
HSP90AA13	2.89279e-55	-0.626479	0.879	0.905	1.11043e-50	Lymphocyte	down
RPS26	8.43132e-53	-0.378794	0.715	0.783	3.23645e-48	Lymphocyte	down
METRNL	4.19759e-52	-0.774061	0.169	0.28	1.61129e-47	Lymphocyte	down
CRIP12	4.96944e-52	-0.701	0.383	0.503	1.90757e-47	Lymphocyte	down
HSPA1A3	2.15958e-51	-0.859452	0.329	0.463	8.28976e-47	Lymphocyte	down
HSP90AB1	1.61769e-49	-0.493075	0.675	0.755	6.20965e-45	Lymphocyte	down
TRDC	1.40817e-47	-0.36092	0.3	0.459	5.40542e-43	Lymphocyte	down
RPL173	1.89535e-46	-1.09247	0.417	0.518	7.27548e-42	Lymphocyte	down
NR4A11	2.15295e-44	-0.486255	0.213	0.331	8.26432e-40	Lymphocyte	down
CREM	3.24961e-44	-0.685102	0.156	0.256	1.24739e-39	Lymphocyte	down
CD3G	1.79446e-41	0.440063	0.444	0.32	6.88823e-37	Lymphocyte	up
TNFRSF18	7.74859e-41	-0.436794	0.184	0.292	2.97437e-36	Lymphocyte	down
BHLHE402	2.74629e-40	-0.47379	0.236	0.344	1.05419e-35	Lymphocyte	down
MT1G2	3.61466e-40	-0.669409	0.266	0.379	1.38752e-35	Lymphocyte	down
GNLY	5.16051e-40	-0.688945	0.347	0.459	1.98091e-35	Lymphocyte	down
MT1E	3.56095e-39	-0.515177	0.145	0.242	1.36691e-34	Lymphocyte	down
GZMK	1.29952e-38	0.462153	0.514	0.402	4.98835e-34	Lymphocyte	up
MT1M	9.61491e-38	-0.466928	0.044	0.106	3.69078e-33	Lymphocyte	down
RHOB1	1.03092e-36	-0.383991	0.117	0.205	3.95727e-32	Lymphocyte	down
HSPD1	1.59336e-36	-0.466713	0.299	0.41	6.11628e-32	Lymphocyte	down
GZMB	5.88933e-35	-0.812245	0.266	0.361	2.26068e-30	Lymphocyte	down
LMNA	6.34069e-34	-0.456994	0.065	0.132	2.43394e-29	Lymphocyte	down
EML4	4.01917e-30	-0.366343	0.266	0.367	1.5428e-25	Lymphocyte	down
REL	7.79915e-30	-0.74607	0.378	0.46	2.99378e-25	Lymphocyte	down
DNAJB14	2.30702e-29	-0.688532	0.422	0.518	8.85575e-25	Lymphocyte	down
HLA-DPB11	2.82416e-29	0.381233	0.348	0.256	1.08408e-24	Lymphocyte	up
EIF4A12	6.66859e-29	-0.374181	0.292	0.389	2.55981e-24	Lymphocyte	down
HSPB13	3.15073e-28	-0.371505	0.255	0.357	1.20944e-23	Lymphocyte	down
FAM177A1	2.4898e-27	-0.447673	0.25	0.34	9.55734e-23	Lymphocyte	down
TPM41	3.44118e-26	-0.379858	0.333	0.427	1.32093e-21	Lymphocyte	down
MAFF	4.97563e-26	-0.403308	0.112	0.181	1.90995e-21	Lymphocyte	down
UCA1	5.99736e-26	-0.407504	0.074	0.134	2.30215e-21	Lymphocyte	down
RPL36A2	2.42884e-25	-0.433119	0.572	0.624	9.32335e-21	Lymphocyte	down
ID31	2.48043e-25	-0.379037	0.149	0.226	9.52138e-21	Lymphocyte	down
COL1A1	1.27605e-24	-0.458708	0.208	0.296	4.89826e-20	Lymphocyte	down
CEBPD3	3.3628e-23	-0.364769	0.195	0.276	1.29085e-18	Lymphocyte	down
HSPH11	9.12534e-23	-0.401083	0.174	0.25	3.50285e-18	Lymphocyte	down
VPS37B	9.0823e-22	-0.394107	0.161	0.232	3.48633e-17	Lymphocyte	down
NFKBIA3	9.85086e-22	-0.404733	0.434	0.522	3.78135e-17	Lymphocyte	down
ANXA2	1.2508e-21	-0.369613	0.431	0.515	4.80132e-17	Lymphocyte	down
ZNF331	1.75084e-21	-0.617367	0.233	0.303	6.72079e-17	Lymphocyte	down
IFNG	2.58231e-21	0.422641	0.3	0.223	9.91244e-17	Lymphocyte	up
TIPARP	2.90453e-20	-0.43273	0.149	0.213	1.11493e-15	Lymphocyte	down
AREG	3.02899e-18	-0.443359	0.077	0.126	1.16271e-13	Lymphocyte	down
MT2A2	3.65811e-17	-0.361514	0.366	0.44	1.4042e-12	Lymphocyte	down
COL3A1	2.01911e-15	-0.38187	0.338	0.417	7.75055e-11	Lymphocyte	down
KRT19	2.96705e-15	-0.402475	0.142	0.196	1.13893e-10	Lymphocyte	down
XCL1	3.73865e-13	-0.638141	0.415	0.463	1.43512e-08	Lymphocyte	down
NR4A2	4.45102e-13	-0.52983	0.431	0.476	1.70857e-08	Lymphocyte	down
TNFAIP31	1.5008e-10	-0.41808	0.409	0.455	5.76096e-06	Lymphocyte	down
GSTP1	2.98548e-10	-0.381463	0.63	0.677	1.14601e-05	Lymphocyte	down
RGCC	4.26453e-09	-0.361181	0.361	0.413	0.000163698	Lymphocyte	down
TTN	7.71567e-09	-0.453435	0.109	0.146	0.000296174	Lymphocyte	down
CCL3L1	1.30274e-07	0.460961	0.252	0.216	0.00500069	Lymphocyte	up
XCL2	6.69369e-07	-0.571542	0.608	0.606	0.0256944	Lymphocyte	down
RPS202	9.18913e-37	-0.479185	0.871	0.894	3.52734e-32	Macrophages	down
C1QA	8.28007e-34	0.641832	0.721	0.541	3.17839e-29	Macrophages	up
C1QB	4.01154e-32	0.622811	0.695	0.511	1.53987e-27	Macrophages	up
HLA-A	5.72744e-32	0.447375	0.93	0.888	2.19853e-27	Macrophages	up
PLTP	1.10391e-31	0.725418	0.442	0.263	4.23747e-27	Macrophages	up
SCGB2A14	4.77985e-31	-0.888464	0.22	0.39	1.83479e-26	Macrophages	down
HLA-DRB51	8.44653e-29	1.65333	0.32	0.176	3.24229e-24	Macrophages	up
A2M	1.18732e-26	0.598716	0.537	0.363	4.55765e-22	Macrophages	up
C1QC	2.15584e-25	0.491349	0.655	0.468	8.27541e-21	Macrophages	up
CD63	3.32431e-24	0.417538	0.852	0.752	1.27607e-19	Macrophages	up
HSP90AB11	1.33367e-22	-0.467209	0.809	0.841	5.11942e-18	Macrophages	down
GRN	2.09087e-22	0.387829	0.787	0.682	8.026e-18	Macrophages	up
CD521	4.27871e-20	-0.732591	0.314	0.446	1.64242e-15	Macrophages	down
TSPAN4	4.34049e-20	0.441028	0.387	0.253	1.66614e-15	Macrophages	up
IGKC	7.94105e-20	-0.57812	0.073	0.174	3.04825e-15	Macrophages	down
HLA-C1	6.15437e-19	0.364396	0.904	0.866	2.36242e-14	Macrophages	up
ITGB21	6.7029e-19	0.376268	0.718	0.601	2.57298e-14	Macrophages	up
FCGRT1	1.09472e-18	0.47402	0.733	0.624	4.20219e-14	Macrophages	up
CTSS	1.18138e-18	0.402935	0.82	0.738	4.53483e-14	Macrophages	up
NME24	1.18448e-18	-0.717175	0.053	0.137	4.54674e-14	Macrophages	down
PLD3	1.61679e-18	0.395925	0.562	0.419	6.2062e-14	Macrophages	up
LILRB4	4.78715e-18	0.407037	0.467	0.334	1.8376e-13	Macrophages	up
MS4A1	9.62046e-18	-0.694853	0.086	0.186	3.69291e-13	Macrophages	down
LY96	1.69656e-17	0.378111	0.495	0.365	6.51243e-13	Macrophages	up
CSF1R	1.72565e-17	0.439457	0.577	0.443	6.62407e-13	Macrophages	up
VPREB3	2.60402e-17	-0.735147	0.059	0.145	9.99577e-13	Macrophages	down
FTL	2.94484e-17	0.54384	0.992	0.987	1.13041e-12	Macrophages	up
EEF1G4	8.19632e-17	-0.777953	0.078	0.165	3.14624e-12	Macrophages	down
RPS174	1.69582e-16	-0.494707	0.511	0.572	6.50959e-12	Macrophages	down
C2	1.8598e-16	0.421841	0.277	0.163	7.13901e-12	Macrophages	up
VAMP5	1.89066e-16	0.516528	0.443	0.328	7.25748e-12	Macrophages	up
RGS10	1.36445e-15	0.377617	0.675	0.553	5.23758e-11	Macrophages	up
DUSP2	1.55877e-15	-0.639055	0.184	0.295	5.9835e-11	Macrophages	down
CD79A	2.41735e-15	-0.680996	0.09	0.183	9.27924e-11	Macrophages	down
IGHM	3.66145e-15	-0.746592	0.062	0.144	1.40548e-10	Macrophages	down
MARCO	9.3318e-15	1.20125	0.136	0.06	3.5821e-10	Macrophages	up
TNFSF13B	9.89036e-15	0.385669	0.465	0.346	3.79651e-10	Macrophages	up
HSP90AA14	2.03646e-14	-0.480118	0.889	0.92	7.81717e-10	Macrophages	down
HLA-DQA2	3.41608e-14	0.419604	0.464	0.332	1.31129e-09	Macrophages	up
RETN	9.82534e-14	-0.965593	0.068	0.144	3.77155e-09	Macrophages	down
FCGBP	1.3147e-13	0.461631	0.164	0.08	5.04659e-09	Macrophages	up
IFI271	1.32792e-13	1.09223	0.256	0.157	5.09736e-09	Macrophages	up
NR4A12	1.35576e-13	-0.487475	0.368	0.466	5.20423e-09	Macrophages	down
CD14	3.55048e-13	0.520424	0.686	0.592	1.36289e-08	Macrophages	up
LGMN	5.83866e-13	0.531402	0.484	0.375	2.24123e-08	Macrophages	up
MIF3	1.42858e-12	-0.5182	0.404	0.48	5.48375e-08	Macrophages	down
APOE	1.60851e-12	0.477097	0.625	0.515	6.17443e-08	Macrophages	up
VSIG4	2.09293e-12	0.456464	0.423	0.324	8.03392e-08	Macrophages	up
RPS27	3.01517e-12	-0.422354	0.939	0.939	1.1574e-07	Macrophages	down
RPL174	3.93473e-12	-0.84031	0.481	0.541	1.51039e-07	Macrophages	down
BTG1	4.07214e-12	-0.580146	0.677	0.705	1.56313e-07	Macrophages	down
BANK1	7.61329e-12	-0.399182	0.099	0.178	2.92244e-07	Macrophages	down
FOLR2	1.34827e-11	0.500883	0.442	0.338	5.17548e-07	Macrophages	up
VEGFA	1.40057e-11	-0.468047	0.141	0.224	5.37623e-07	Macrophages	down
GPNMB	1.52874e-11	0.891045	0.373	0.28	5.8682e-07	Macrophages	up
TNFSF101	1.921e-11	0.43287	0.302	0.21	7.37393e-07	Macrophages	up
CLEC10A	6.59429e-11	0.41938	0.326	0.223	2.53129e-06	Macrophages	up
SELENOP	8.58731e-11	0.597435	0.454	0.355	3.29632e-06	Macrophages	up
CD691	1.14686e-10	-0.516302	0.178	0.264	4.40235e-06	Macrophages	down
G0S2	1.15988e-10	-1.38487	0.121	0.194	4.45233e-06	Macrophages	down
CD79B	2.97645e-10	-0.453227	0.102	0.174	1.14254e-05	Macrophages	down
DNAJB15	6.48774e-10	-0.642504	0.439	0.521	2.49038e-05	Macrophages	down
HSPA1B4	7.09202e-10	-0.570462	0.537	0.589	2.72234e-05	Macrophages	down
ZFP364	1.24317e-09	-0.469318	0.66	0.692	4.77202e-05	Macrophages	down
NFKBIA4	1.41515e-09	-0.886966	0.583	0.615	5.43221e-05	Macrophages	down
RPL36A3	2.43144e-09	-0.441307	0.714	0.723	9.33332e-05	Macrophages	down
LTB	4.74097e-09	-0.643876	0.249	0.33	0.000181987	Macrophages	down
FCGR2B	4.93168e-09	0.383841	0.312	0.231	0.000189308	Macrophages	up
CXCR4	9.16153e-09	-0.571776	0.41	0.478	0.000351675	Macrophages	down
TNFAIP32	1.47109e-08	-0.648395	0.264	0.332	0.000564691	Macrophages	down
CRIP13	1.71488e-08	-0.490657	0.235	0.306	0.000658273	Macrophages	down
DEFB12	4.4473e-08	-0.550704	0.089	0.145	0.00170714	Macrophages	down
CFD	4.56926e-08	0.554785	0.493	0.431	0.00175396	Macrophages	up
HBEGF	5.44416e-08	-0.498876	0.159	0.225	0.0020898	Macrophages	down
HPGDS	8.83982e-08	0.425898	0.26	0.187	0.00339325	Macrophages	up
ID32	1.41817e-07	-0.403814	0.211	0.279	0.00544378	Macrophages	down
SOCS32	6.84412e-07	-0.361752	0.334	0.394	0.0262718	Macrophages	down
FN1	9.29189e-07	0.576906	0.243	0.178	0.0356678	Macrophages	up
DUSP21	0	-0.908169	0.233	0.416	0	Unciliated epithelium	down
IDH1	0	0.745419	0.753	0.584	0	Unciliated epithelium	up
S100P	0	-1.27791	0.047	0.201	0	Unciliated epithelium	down
CXCL81	0	-1.16855	0.02	0.189	0	Unciliated epithelium	down
ECI2	0	0.622984	0.709	0.525	0	Unciliated epithelium	up
GNG112	0	0.701523	0.878	0.758	0	Unciliated epithelium	up
DEFB13	0	-1.41751	0.48	0.684	0	Unciliated epithelium	down
ANXA1	0	-1.3551	0.57	0.759	0	Unciliated epithelium	down
NDUFC2	0	0.580792	0.869	0.765	0	Unciliated epithelium	up
ECHS1	0	0.545436	0.836	0.733	0	Unciliated epithelium	up
CSRP2	0	0.939528	0.633	0.389	0	Unciliated epithelium	up
UBC	0	-0.585657	0.874	0.889	0	Unciliated epithelium	down
CRIP14	0	-1.25854	0.67	0.777	0	Unciliated epithelium	down
ANXA21	0	-0.841341	0.815	0.861	0	Unciliated epithelium	down
SDCBP2	0	-0.748176	0.201	0.407	0	Unciliated epithelium	down
KCNG1	0	0.784833	0.251	0.055	0	Unciliated epithelium	up
JUND4	0	-0.792035	0.73	0.76	0	Unciliated epithelium	down
CBR3	0	0.696513	0.548	0.351	0	Unciliated epithelium	up
DEPP11	2.1958e-302	-0.956406	0.219	0.393	8.42881e-298	Unciliated epithelium	down
CD81	7.25588e-302	0.477628	0.912	0.839	2.78524e-297	Unciliated epithelium	up
DHRS7	1.52364e-301	0.773871	0.701	0.565	5.84865e-297	Unciliated epithelium	up
SOD24	5.46504e-294	-1.13671	0.344	0.496	2.09781e-289	Unciliated epithelium	down
RIMKLB	7.91687e-281	-0.971198	0.339	0.488	3.03897e-276	Unciliated epithelium	down
CSTB1	3.37081e-266	-0.542408	0.807	0.846	1.29392e-261	Unciliated epithelium	down
CD551	2.25275e-262	-0.806927	0.297	0.453	8.6474e-258	Unciliated epithelium	down
GSN1	2.39663e-261	0.471533	0.809	0.697	9.1997e-257	Unciliated epithelium	up
RPL15	2.50428e-258	0.371101	0.959	0.935	9.61291e-254	Unciliated epithelium	up
HERPUD1	1.77135e-256	0.566438	0.722	0.597	6.7995e-252	Unciliated epithelium	up
HLA-A1	1.93468e-256	0.656298	0.629	0.495	7.42646e-252	Unciliated epithelium	up
C19orf33	5.07807e-253	-0.82075	0.493	0.622	1.94927e-248	Unciliated epithelium	down
ATF35	5.48052e-249	-1.12336	0.317	0.452	2.10375e-244	Unciliated epithelium	down
IER35	3.15844e-244	-1.30625	0.472	0.573	1.2124e-239	Unciliated epithelium	down
RPL3	1.25964e-238	0.387057	0.961	0.943	4.83524e-234	Unciliated epithelium	up
CXCL14	2.43926e-237	-0.813073	0.04	0.155	9.36333e-233	Unciliated epithelium	down
ARG2	3.07129e-235	-0.698549	0.445	0.58	1.17894e-230	Unciliated epithelium	down
ATP6V0E2	3.9119e-234	0.388885	0.411	0.24	1.50162e-229	Unciliated epithelium	up
CEBPD4	2.89263e-232	-0.72452	0.575	0.655	1.11037e-227	Unciliated epithelium	down
C1orf122	6.56532e-232	0.521735	0.751	0.639	2.52016e-227	Unciliated epithelium	up
ANXA5	2.29314e-231	0.431798	0.827	0.738	8.80244e-227	Unciliated epithelium	up
TSC22D31	9.16812e-230	0.410048	0.434	0.261	3.51927e-225	Unciliated epithelium	up
SCGB2A15	2.65808e-228	-0.677782	0.891	0.924	1.02033e-223	Unciliated epithelium	down
HSPB14	3.89094e-226	-0.641297	0.699	0.766	1.49358e-221	Unciliated epithelium	down
RPS2	2.0024e-224	0.385812	0.958	0.941	7.68642e-220	Unciliated epithelium	up
SCGB2A2	7.28816e-224	-0.944463	0.085	0.214	2.79763e-219	Unciliated epithelium	down
LGALS31	7.99895e-221	-0.535354	0.835	0.857	3.07048e-216	Unciliated epithelium	down
AC008637.1	9.82266e-220	0.378869	0.24	0.1	3.77053e-215	Unciliated epithelium	up
CKB1	1.51484e-218	0.440939	0.933	0.894	5.81485e-214	Unciliated epithelium	up
NCOA7	1.86959e-218	-0.462197	0.087	0.212	7.17661e-214	Unciliated epithelium	down
ZFP365	4.27571e-217	-0.919686	0.466	0.55	1.64127e-212	Unciliated epithelium	down
RPLP1	4.5661e-217	0.393743	0.977	0.961	1.75274e-212	Unciliated epithelium	up
C2CD4A	2.46648e-216	-0.631625	0.246	0.396	9.46783e-212	Unciliated epithelium	down
ANXA4	6.15543e-216	-0.828751	0.567	0.654	2.36282e-211	Unciliated epithelium	down
CD442	1.05449e-214	-0.733058	0.293	0.425	4.04777e-210	Unciliated epithelium	down
CYR613	1.16447e-213	-0.633012	0.147	0.285	4.46993e-209	Unciliated epithelium	down
MRPL3	6.68965e-213	0.464028	0.76	0.629	2.56789e-208	Unciliated epithelium	up
RIPK4	9.63224e-213	-0.366155	0.113	0.241	3.69743e-208	Unciliated epithelium	down
KRT18	2.26963e-211	0.369906	0.92	0.884	8.71219e-207	Unciliated epithelium	up
NUDT16	8.24963e-211	0.46336	0.605	0.451	3.1667e-206	Unciliated epithelium	up
MAGED1	1.47324e-208	0.527508	0.541	0.396	5.65516e-204	Unciliated epithelium	up
ADIRF1	2.22968e-207	-1.09473	0.231	0.369	8.55883e-203	Unciliated epithelium	down
ARID5B1	1.07498e-206	-0.734165	0.275	0.414	4.12643e-202	Unciliated epithelium	down
NFIL31	4.23323e-203	-0.391616	0.177	0.316	1.62497e-198	Unciliated epithelium	down
GDF151	2.23521e-201	-0.620817	0.13	0.262	8.58006e-197	Unciliated epithelium	down
DUSP13	3.59295e-201	-0.985259	0.465	0.551	1.37919e-196	Unciliated epithelium	down
KLF63	1.92657e-200	-0.973188	0.547	0.611	7.39534e-196	Unciliated epithelium	down
MRFAP1	3.92956e-200	0.441633	0.78	0.698	1.5084e-195	Unciliated epithelium	up
RCN1	1.55428e-199	0.592733	0.547	0.419	5.96626e-195	Unciliated epithelium	up
S100A61	1.85243e-198	-0.645856	0.486	0.62	7.11072e-194	Unciliated epithelium	down
AC023043.1	4.71383e-198	-0.450588	0.118	0.248	1.80945e-193	Unciliated epithelium	down
PSMB9	2.66581e-197	0.414128	0.41	0.255	1.0233e-192	Unciliated epithelium	up
TMEM141	3.38176e-197	0.481535	0.827	0.753	1.29812e-192	Unciliated epithelium	up
HES13	4.10695e-196	-0.820617	0.145	0.273	1.57649e-191	Unciliated epithelium	down
ADI1	3.26435e-194	0.404684	0.706	0.575	1.25306e-189	Unciliated epithelium	up
IFI272	2.20238e-193	0.675852	0.705	0.584	8.45404e-189	Unciliated epithelium	up
LDHB	1.21729e-192	0.498955	0.699	0.58	4.67268e-188	Unciliated epithelium	up
PPA11	7.63378e-192	0.472729	0.809	0.72	2.9303e-187	Unciliated epithelium	up
EMC4	1.42176e-187	0.45137	0.647	0.51	5.45756e-183	Unciliated epithelium	up
EFNA1	1.25344e-185	-0.455149	0.206	0.335	4.81147e-181	Unciliated epithelium	down
PCSK1N	4.35519e-185	0.382824	0.306	0.167	1.67178e-180	Unciliated epithelium	up
CDKN1A2	7.49201e-183	-0.386513	0.191	0.321	2.87588e-178	Unciliated epithelium	down
TMEM205	2.98522e-182	0.398357	0.58	0.455	1.14591e-177	Unciliated epithelium	up
ADAMTS8	3.13026e-182	0.518827	0.515	0.36	1.20158e-177	Unciliated epithelium	up
UCA11	9.60187e-182	-0.46686	0.834	0.895	3.68577e-177	Unciliated epithelium	down
TAP1	2.16893e-180	0.483657	0.481	0.349	8.32565e-176	Unciliated epithelium	up
GAST	6.52623e-178	-0.432885	0.024	0.106	2.50516e-173	Unciliated epithelium	down
SQLE	8.88115e-178	0.506913	0.526	0.382	3.40912e-173	Unciliated epithelium	up
ETS2	6.54969e-176	-0.526414	0.347	0.464	2.51416e-171	Unciliated epithelium	down
CALD11	2.07848e-175	0.480047	0.643	0.547	7.97845e-171	Unciliated epithelium	up
PRDX4	4.09628e-175	0.462935	0.62	0.503	1.5724e-170	Unciliated epithelium	up
SLC7A2	4.65645e-175	-0.391243	0.144	0.27	1.78742e-170	Unciliated epithelium	down
HPRT1	3.40806e-174	0.431128	0.5	0.35	1.30822e-169	Unciliated epithelium	up
C2CD4B1	6.06428e-172	-0.666728	0.466	0.565	2.32784e-167	Unciliated epithelium	down
PHB	6.66716e-172	0.39564	0.765	0.671	2.55925e-167	Unciliated epithelium	up
RAMP2	4.19508e-169	0.495931	0.616	0.485	1.61032e-164	Unciliated epithelium	up
GADD45A2	4.60615e-163	-0.698895	0.291	0.409	1.76812e-158	Unciliated epithelium	down
TAP2	2.13357e-162	0.36977	0.412	0.275	8.18994e-158	Unciliated epithelium	up
PHB2	5.66791e-162	0.404846	0.603	0.484	2.17568e-157	Unciliated epithelium	up
SLPI	3.01361e-161	-0.792173	0.521	0.594	1.1568e-156	Unciliated epithelium	down
FAM213A3	4.14636e-161	0.42093	0.73	0.627	1.59162e-156	Unciliated epithelium	up
KHDRBS31	1.40495e-158	0.37646	0.383	0.251	5.39302e-154	Unciliated epithelium	up
CRYAB1	2.6104e-158	-0.742271	0.344	0.477	1.00203e-153	Unciliated epithelium	down
JUNB3	4.26536e-158	-0.68672	0.57	0.63	1.6373e-153	Unciliated epithelium	down
VCAN3	4.60033e-158	-0.424537	0.202	0.338	1.76588e-153	Unciliated epithelium	down
SERPINA5	5.68888e-157	0.505634	0.607	0.479	2.18373e-152	Unciliated epithelium	up
LINC01320	2.98287e-154	-0.983359	0.269	0.386	1.145e-149	Unciliated epithelium	down
NR4A13	2.00947e-150	-0.709304	0.344	0.435	7.71356e-146	Unciliated epithelium	down
CXCL22	3.37455e-150	-0.528638	0.078	0.179	1.29535e-145	Unciliated epithelium	down
CNPY2	1.3213e-149	0.361953	0.583	0.462	5.07196e-145	Unciliated epithelium	up
ERLEC1	1.68977e-147	0.480593	0.536	0.428	6.48636e-143	Unciliated epithelium	up
XDH	4.37763e-147	0.449326	0.444	0.313	1.6804e-142	Unciliated epithelium	up
ADM	1.81072e-145	-0.579843	0.21	0.321	6.95065e-141	Unciliated epithelium	down
ARL4D	6.54473e-145	0.367433	0.506	0.379	2.51226e-140	Unciliated epithelium	up
FOS3	1.38586e-144	-0.758246	0.588	0.651	5.31976e-140	Unciliated epithelium	down
VIM1	9.02831e-144	0.377138	0.805	0.697	3.46561e-139	Unciliated epithelium	up
KRT23	1.26918e-143	-0.404347	0.224	0.351	4.87187e-139	Unciliated epithelium	down
SHROOM3	1.37792e-140	-0.574944	0.551	0.593	5.28927e-136	Unciliated epithelium	down
PERP1	5.24275e-140	-0.499566	0.748	0.744	2.01248e-135	Unciliated epithelium	down
ID21	7.90637e-140	-0.549703	0.572	0.644	3.03494e-135	Unciliated epithelium	down
ID42	5.90323e-139	-0.507674	0.497	0.592	2.26601e-134	Unciliated epithelium	down
KLF5	9.34857e-137	-0.63836	0.46	0.516	3.58854e-132	Unciliated epithelium	down
KRT7	2.17624e-136	-0.653471	0.216	0.338	8.35373e-132	Unciliated epithelium	down
ACTN1	2.90387e-136	0.372606	0.666	0.562	1.11468e-131	Unciliated epithelium	up
S100A10	4.40709e-136	-0.492782	0.888	0.901	1.69171e-131	Unciliated epithelium	down
FOSL23	1.15865e-135	-0.380426	0.272	0.382	4.44761e-131	Unciliated epithelium	down
ID12	7.81427e-135	-0.444342	0.686	0.761	2.99959e-130	Unciliated epithelium	down
SCGB1D2	6.20479e-134	0.602248	0.906	0.862	2.38177e-129	Unciliated epithelium	up
MPC2	1.51164e-133	0.402356	0.666	0.554	5.80257e-129	Unciliated epithelium	up
STC1	3.71445e-133	-0.585329	0.07	0.16	1.42583e-128	Unciliated epithelium	down
RAB11FIP11	8.98654e-133	-0.681089	0.488	0.54	3.44957e-128	Unciliated epithelium	down
MAP1LC3B	1.63503e-132	-0.407514	0.675	0.705	6.27624e-128	Unciliated epithelium	down
PMAIP12	1.99681e-130	-0.487613	0.152	0.256	7.66496e-126	Unciliated epithelium	down
MIDN	9.02935e-129	-0.583094	0.366	0.449	3.46601e-124	Unciliated epithelium	down
HSD17B2	9.51956e-127	0.376331	0.527	0.414	3.65418e-122	Unciliated epithelium	up
ATP1A1	1.40572e-126	0.444292	0.669	0.595	5.39599e-122	Unciliated epithelium	up
BHLHE404	2.26873e-124	-0.433087	0.209	0.312	8.70876e-120	Unciliated epithelium	down
CLDN4	4.39935e-123	-0.867078	0.554	0.57	1.68873e-118	Unciliated epithelium	down
PGRMC11	2.73672e-122	0.372896	0.567	0.459	1.05052e-117	Unciliated epithelium	up
SQSTM11	4.87364e-119	-0.408527	0.642	0.66	1.8708e-114	Unciliated epithelium	down
CRISP3	8.79496e-119	-0.506655	0.291	0.402	3.37603e-114	Unciliated epithelium	down
MPHOSPH10	1.34084e-116	0.372625	0.521	0.416	5.14693e-112	Unciliated epithelium	up
FOSB	1.78656e-114	-0.750733	0.471	0.531	6.85787e-110	Unciliated epithelium	down
GABARAPL1	6.92463e-114	-0.372367	0.355	0.452	2.65809e-109	Unciliated epithelium	down
MAFF1	1.01686e-112	-0.654204	0.339	0.418	3.90333e-108	Unciliated epithelium	down
COL1A2	4.70796e-110	0.397777	0.829	0.76	1.8072e-105	Unciliated epithelium	up
ATP6V1C2	2.27085e-107	-0.419533	0.329	0.421	8.71689e-103	Unciliated epithelium	down
RHOB3	2.73509e-107	-0.667933	0.452	0.503	1.04989e-102	Unciliated epithelium	down
PCCA	1.02354e-106	-0.591079	0.597	0.655	3.92896e-102	Unciliated epithelium	down
BRI3	4.67647e-105	-0.41916	0.661	0.696	1.79511e-100	Unciliated epithelium	down
PLP2	1.28604e-104	-0.384703	0.26	0.356	4.9366e-100	Unciliated epithelium	down
PPP1R15A3	3.01007e-103	-0.809777	0.42	0.486	1.15545e-98	Unciliated epithelium	down
GLA	3.23014e-103	0.436016	0.276	0.182	1.23992e-98	Unciliated epithelium	up
ELF3	1.36411e-102	-0.792739	0.425	0.492	5.23627e-98	Unciliated epithelium	down
ID33	3.35706e-100	-0.407502	0.535	0.622	1.28864e-95	Unciliated epithelium	down
SPAG9	6.11822e-100	-0.470841	0.361	0.449	2.34854e-95	Unciliated epithelium	down
MAP1LC3A	2.69858e-99	-0.379388	0.451	0.535	1.03588e-94	Unciliated epithelium	down
NFKBIZ1	6.14172e-98	-0.376225	0.184	0.273	2.35756e-93	Unciliated epithelium	down
EGR14	1.22446e-97	-0.654866	0.427	0.494	4.70022e-93	Unciliated epithelium	down
S100A131	1.49378e-95	-0.453554	0.716	0.746	5.73404e-91	Unciliated epithelium	down
SLC20A1	2.61336e-95	-0.41996	0.225	0.31	1.00316e-90	Unciliated epithelium	down
PTP4A11	1.34178e-94	-0.42082	0.542	0.584	5.15057e-90	Unciliated epithelium	down
RPS6KA5	1.60719e-94	-0.434963	0.467	0.535	6.16937e-90	Unciliated epithelium	down
TNFAIP33	2.25642e-93	-0.896213	0.285	0.36	8.66151e-89	Unciliated epithelium	down
KRT191	4.50414e-92	-0.366731	0.892	0.89	1.72896e-87	Unciliated epithelium	down
SLC16A1	9.8046e-92	0.421503	0.41	0.316	3.76359e-87	Unciliated epithelium	up
MGST11	1.49943e-91	-0.592719	0.715	0.729	5.75572e-87	Unciliated epithelium	down
SNRNP25	9.51508e-89	-0.511672	0.459	0.529	3.65246e-84	Unciliated epithelium	down
S100A1	1.60032e-88	-0.373473	0.209	0.306	6.14298e-84	Unciliated epithelium	down
PNRC11	1.26543e-87	-0.442538	0.601	0.631	4.85748e-83	Unciliated epithelium	down
TACSTD2	1.57996e-82	-0.406104	0.238	0.32	6.06483e-78	Unciliated epithelium	down
PAEP	1.82147e-82	0.566803	0.041	0.1	6.9919e-78	Unciliated epithelium	up
IGFBP21	5.11199e-82	0.499533	0.508	0.414	1.96229e-77	Unciliated epithelium	up
PDK4	3.93555e-80	-0.747857	0.412	0.476	1.5107e-75	Unciliated epithelium	down
ZFAND51	5.59827e-80	-0.391692	0.432	0.483	2.14895e-75	Unciliated epithelium	down
SLC7A4	3.51885e-79	0.383062	0.293	0.211	1.35074e-74	Unciliated epithelium	up
TWF2	9.05588e-78	-0.377327	0.56	0.612	3.47619e-73	Unciliated epithelium	down
ZFP36L21	1.34518e-75	-0.39899	0.459	0.511	5.1636e-71	Unciliated epithelium	down
ANKRD37	2.3682e-73	-0.489902	0.295	0.368	9.09057e-69	Unciliated epithelium	down
G0S21	6.61484e-73	0.408832	0.126	0.064	2.53917e-68	Unciliated epithelium	up
YBX3	1.2397e-72	-0.363389	0.584	0.62	4.75871e-68	Unciliated epithelium	down
CCNL1	5.47996e-71	-0.607534	0.407	0.449	2.10354e-66	Unciliated epithelium	down
MT1M1	5.53071e-71	-0.463087	0.69	0.735	2.12302e-66	Unciliated epithelium	down
SOX4	8.98814e-70	-0.44735	0.387	0.453	3.45019e-65	Unciliated epithelium	down
TUBA1A	3.7641e-69	-0.375504	0.376	0.456	1.44489e-64	Unciliated epithelium	down
NFKBIA5	3.94362e-68	-0.815489	0.559	0.564	1.5138e-63	Unciliated epithelium	down
SOCS33	1.2637e-67	-0.397505	0.125	0.195	4.85082e-63	Unciliated epithelium	down
GADD45B4	1.24528e-66	-0.66854	0.492	0.541	4.78012e-62	Unciliated epithelium	down
DYNLT3	1.74863e-66	-0.400285	0.693	0.719	6.71227e-62	Unciliated epithelium	down
FXYD3	5.84049e-66	-0.461178	0.475	0.516	2.24193e-61	Unciliated epithelium	down
JPT1	8.31096e-66	-0.45054	0.551	0.591	3.19025e-61	Unciliated epithelium	down
KLF10	1.18874e-63	-0.376022	0.203	0.274	4.56308e-59	Unciliated epithelium	down
RASD11	6.52883e-62	-0.614728	0.483	0.512	2.50616e-57	Unciliated epithelium	down
ACTN41	1.36303e-60	-0.36555	0.471	0.501	5.23213e-56	Unciliated epithelium	down
SFN	7.07734e-60	-0.442615	0.294	0.361	2.71671e-55	Unciliated epithelium	down
NUPR11	5.70151e-55	-0.482443	0.234	0.306	2.18858e-50	Unciliated epithelium	down
MALAT1	3.54398e-52	-0.764146	0.925	0.935	1.36039e-47	Unciliated epithelium	down
SLC44A1	9.48026e-50	-0.425165	0.432	0.464	3.63909e-45	Unciliated epithelium	down
CARHSP1	4.74946e-49	-0.362636	0.399	0.451	1.82313e-44	Unciliated epithelium	down
RNASEK5	4.89606e-49	-0.399498	0.091	0.142	1.8794e-44	Unciliated epithelium	down
MIF4	2.8192e-47	-0.50806	0.819	0.835	1.08218e-42	Unciliated epithelium	down
NEAT11	3.17295e-45	-0.759921	0.585	0.589	1.21797e-40	Unciliated epithelium	down
APOL1	5.50182e-45	-0.411265	0.393	0.433	2.11193e-40	Unciliated epithelium	down
BTG23	1.46315e-42	-0.478792	0.541	0.567	5.61645e-38	Unciliated epithelium	down
MAOA	1.55103e-42	-0.410144	0.317	0.372	5.95377e-38	Unciliated epithelium	down
ZFP36L1	2.33733e-42	-0.423133	0.535	0.548	8.97207e-38	Unciliated epithelium	down
S100A16	5.90093e-42	-0.525135	0.364	0.412	2.26513e-37	Unciliated epithelium	down
DNAJB16	1.4842e-40	-0.387458	0.464	0.499	5.69727e-36	Unciliated epithelium	down
SYNE2	2.14865e-39	-0.377175	0.268	0.324	8.2478e-35	Unciliated epithelium	down
DDX52	3.01466e-36	-0.387376	0.433	0.465	1.15721e-31	Unciliated epithelium	down
GAL	5.7486e-36	-0.505434	0.427	0.478	2.20666e-31	Unciliated epithelium	down
2023-06-04	3.81594e-35	-0.427206	0.576	0.608	1.46479e-30	Unciliated epithelium	down
CTSD1	3.89441e-24	-0.42435	0.54	0.518	1.49491e-19	Unciliated epithelium	down
TCIM1	1.26837e-23	-0.371393	0.489	0.504	4.86876e-19	Unciliated epithelium	down
VMP1	2.4133e-23	-0.376464	0.534	0.53	9.26367e-19	Unciliated epithelium	down
NME25	4.097e-17	-0.483144	0.103	0.13	1.57267e-12	Unciliated epithelium	down
CP	7.87219e-11	-0.367403	0.168	0.192	3.02182e-06	Unciliated epithelium	down
EEF1G5	5.23041e-09	-0.481987	0.119	0.137	0.000200774	Unciliated epithelium	down
DUSP15	1.16652e-55	-1.41249	0.655	0.85	4.47781e-51	Ciliated epithelium	down
IER36	1.73727e-55	-1.89492	0.455	0.758	6.66867e-51	Ciliated epithelium	down
JUND5	7.70091e-52	-1.08747	0.848	0.931	2.95607e-47	Ciliated epithelium	down
ATF36	9.13403e-49	-1.44709	0.484	0.75	3.50619e-44	Ciliated epithelium	down
ELF31	4.1003e-46	-1.06468	0.819	0.893	1.57394e-41	Ciliated epithelium	down
NFKBIA6	7.25837e-46	-1.6075	0.609	0.788	2.7862e-41	Ciliated epithelium	down
PPP1R15A4	9.38822e-43	-1.22469	0.672	0.819	3.60376e-38	Ciliated epithelium	down
C21orf59	4.026e-42	0.821799	0.146	0	1.54542e-37	Ciliated epithelium	up
GADD45B5	1.63824e-41	-1.39892	0.576	0.8	6.28854e-37	Ciliated epithelium	down
CYR614	2.67935e-41	-1.31678	0.303	0.598	1.02849e-36	Ciliated epithelium	down
UBC1	1.63735e-39	-0.796637	0.927	0.969	6.28514e-35	Ciliated epithelium	down
RASD12	2.62899e-38	-1.22439	0.322	0.6	1.00916e-33	Ciliated epithelium	down
KLF64	9.82701e-38	-1.16852	0.757	0.856	3.7722e-33	Ciliated epithelium	down
TNFAIP34	1.69603e-37	-1.27372	0.191	0.482	6.51037e-33	Ciliated epithelium	down
JUNB4	2.11401e-37	-0.982588	0.726	0.856	8.11486e-33	Ciliated epithelium	down
PMAIP13	2.48713e-37	-1.36575	0.276	0.556	9.5471e-33	Ciliated epithelium	down
C11orf70	3.76321e-37	0.389868	0.129	0	1.44455e-32	Ciliated epithelium	up
IER21	3.017e-36	-1.03218	0.715	0.869	1.15811e-31	Ciliated epithelium	down
CLDN41	2.15378e-35	-0.91878	0.809	0.886	8.26751e-31	Ciliated epithelium	down
CCNL11	4.39771e-35	-0.943841	0.551	0.729	1.68811e-30	Ciliated epithelium	down
DEPP12	2.46869e-34	-1.42676	0.197	0.477	9.47631e-30	Ciliated epithelium	down
TACSTD21	4.4768e-34	-1.06415	0.451	0.677	1.71846e-29	Ciliated epithelium	down
MAFF2	8.95757e-34	-0.953807	0.254	0.508	3.43845e-29	Ciliated epithelium	down
ANXA11	3.70522e-33	-0.510701	0.921	0.976	1.42228e-28	Ciliated epithelium	down
FOS4	5.10839e-33	-0.945067	0.759	0.879	1.96091e-28	Ciliated epithelium	down
IRF12	1.10012e-31	-0.922065	0.385	0.626	4.22294e-27	Ciliated epithelium	down
2023-06-05	1.42078e-31	-0.934806	0.79	0.877	5.45382e-27	Ciliated epithelium	down
BHLHE405	7.67002e-31	-0.659121	0.26	0.531	2.94421e-26	Ciliated epithelium	down
MT-CO22	7.99735e-31	0.37519	0.988	0.973	3.06986e-26	Ciliated epithelium	up
RHOB4	3.72695e-30	-0.860814	0.559	0.747	1.43063e-25	Ciliated epithelium	down
ZFP366	3.03387e-29	-0.82014	0.642	0.797	1.16458e-24	Ciliated epithelium	down
H3F3B	3.14784e-29	-0.501034	0.958	0.982	1.20833e-24	Ciliated epithelium	down
NR4A14	7.7668e-29	-0.82566	0.295	0.55	2.98137e-24	Ciliated epithelium	down
MAP3K82	3.89129e-28	-0.473265	0.177	0.439	1.49371e-23	Ciliated epithelium	down
RPS8	2.03854e-27	0.457225	0.977	0.96	7.82516e-23	Ciliated epithelium	up
CYP4B1	2.23794e-27	-0.674849	0.684	0.843	8.59056e-23	Ciliated epithelium	down
SLC20A11	2.77179e-27	-0.8664	0.339	0.561	1.06398e-22	Ciliated epithelium	down
CXCL82	8.22304e-27	-1.07563	0.01	0.209	3.1565e-22	Ciliated epithelium	down
KLF101	1.47473e-26	-0.914647	0.43	0.618	5.66092e-22	Ciliated epithelium	down
HES14	4.851e-26	-1.00565	0.208	0.456	1.86211e-21	Ciliated epithelium	down
MT-ND34	1.60405e-25	0.428838	0.992	0.961	6.15731e-21	Ciliated epithelium	up
RND31	3.79299e-25	-0.638837	0.289	0.533	1.45598e-20	Ciliated epithelium	down
KLF42	1.69929e-23	-0.571938	0.256	0.477	6.5229e-19	Ciliated epithelium	down
GADD45A3	1.62315e-22	-0.860651	0.387	0.588	6.23062e-18	Ciliated epithelium	down
MIDN1	2.17974e-22	-0.718185	0.582	0.723	8.36714e-18	Ciliated epithelium	down
AMOTL2	2.82701e-22	-0.390373	0.11	0.323	1.08517e-17	Ciliated epithelium	down
ID13	3.11801e-22	-0.768002	0.888	0.931	1.19688e-17	Ciliated epithelium	down
NFKBIZ2	4.60129e-22	-0.557911	0.185	0.398	1.76625e-17	Ciliated epithelium	down
EPHA2	8.94358e-22	-0.455948	0.06	0.256	3.43308e-17	Ciliated epithelium	down
PIM31	2.78277e-21	-0.703942	0.428	0.604	1.06819e-16	Ciliated epithelium	down
NR4A22	4.61565e-21	-0.754535	0.355	0.543	1.77176e-16	Ciliated epithelium	down
PDK41	4.81975e-21	-0.848381	0.461	0.659	1.85011e-16	Ciliated epithelium	down
SLC25A251	1.40336e-20	-0.523	0.212	0.413	5.38692e-16	Ciliated epithelium	down
ZC3H12A	2.6672e-20	-0.408748	0.087	0.281	1.02383e-15	Ciliated epithelium	down
EDN1	3.6577e-20	-0.456521	0.042	0.222	1.40404e-15	Ciliated epithelium	down
IER5	4.09264e-20	-0.376854	0.189	0.402	1.571e-15	Ciliated epithelium	down
CITED4	5.3858e-20	-0.755744	0.807	0.864	2.06739e-15	Ciliated epithelium	down
BTG24	6.48285e-20	-0.749059	0.672	0.778	2.48851e-15	Ciliated epithelium	down
FOSB1	8.65056e-20	-0.795216	0.543	0.715	3.32061e-15	Ciliated epithelium	down
EGR15	1.20202e-19	-0.825302	0.551	0.706	4.61409e-15	Ciliated epithelium	down
MSX1	3.90795e-19	-0.534526	0.78	0.856	1.50011e-14	Ciliated epithelium	down
CXCL23	4.8291e-19	-0.619398	0.029	0.192	1.8537e-14	Ciliated epithelium	down
SAT13	2.53839e-18	-0.369284	0.963	0.994	9.74387e-14	Ciliated epithelium	down
METTL27	3.54564e-18	-0.499838	0.355	0.561	1.36103e-13	Ciliated epithelium	down
DDIT3	3.79142e-18	-0.989606	0.358	0.522	1.45537e-13	Ciliated epithelium	down
TOB11	1.41177e-17	-0.449289	0.584	0.741	5.4192e-13	Ciliated epithelium	down
EFNA11	1.57684e-17	-0.424965	0.326	0.516	6.05284e-13	Ciliated epithelium	down
PHLDA22	2.57984e-17	-0.408234	0.04	0.197	9.90299e-13	Ciliated epithelium	down
MT-ND62	3.20983e-17	0.441622	0.669	0.491	1.23212e-12	Ciliated epithelium	up
BRD2	3.96398e-17	-0.566448	0.661	0.749	1.52161e-12	Ciliated epithelium	down
PLK3	4.90019e-17	-0.407695	0.224	0.412	1.88099e-12	Ciliated epithelium	down
SDC4	7.34243e-17	-0.554375	0.314	0.49	2.81846e-12	Ciliated epithelium	down
HIST1H1C	7.45072e-17	-0.549399	0.574	0.688	2.86003e-12	Ciliated epithelium	down
VMP11	1.05177e-16	-0.684713	0.671	0.767	4.03733e-12	Ciliated epithelium	down
ID22	1.78421e-16	-0.517373	0.755	0.852	6.84888e-12	Ciliated epithelium	down
CD552	1.80324e-16	-0.530408	0.489	0.648	6.92193e-12	Ciliated epithelium	down
ZFP36L11	2.80156e-16	-0.509034	0.721	0.802	1.07541e-11	Ciliated epithelium	down
CDKN2AIP	3.67035e-16	-0.375624	0.239	0.419	1.4089e-11	Ciliated epithelium	down
CLDN3	1.79262e-15	-0.404436	0.888	0.927	6.88115e-11	Ciliated epithelium	down
NR4A31	2.99711e-15	-0.398575	0.048	0.195	1.15047e-10	Ciliated epithelium	down
EIF1	4.39677e-15	-0.362941	0.958	0.988	1.68774e-10	Ciliated epithelium	down
SQSTM12	5.16399e-15	-0.447472	0.746	0.823	1.98225e-10	Ciliated epithelium	down
ADM1	6.46234e-15	-0.388653	0.071	0.225	2.48063e-10	Ciliated epithelium	down
IFRD1	8.4383e-15	-0.370516	0.276	0.444	3.23913e-10	Ciliated epithelium	down
RALGDS	8.83294e-15	-0.400934	0.516	0.676	3.39061e-10	Ciliated epithelium	down
OCEL1	1.27311e-14	0.410414	0.701	0.53	4.88698e-10	Ciliated epithelium	up
HLA-A2	3.1567e-14	0.582334	0.798	0.711	1.21173e-09	Ciliated epithelium	up
CBX41	7.6567e-14	-0.362974	0.25	0.42	2.9391e-09	Ciliated epithelium	down
NCOA71	7.71262e-14	-0.488462	0.191	0.359	2.96057e-09	Ciliated epithelium	down
CSRNP12	1.23111e-13	-0.442062	0.26	0.413	4.72576e-09	Ciliated epithelium	down
IER5L3	1.85379e-13	-0.509468	0.401	0.558	7.11597e-09	Ciliated epithelium	down
ID34	2.80074e-13	-0.522018	0.794	0.857	1.07509e-08	Ciliated epithelium	down
CEBPB3	2.97268e-13	-0.453808	0.684	0.773	1.14109e-08	Ciliated epithelium	down
ELMSAN11	3.23902e-13	-0.365165	0.214	0.369	1.24333e-08	Ciliated epithelium	down
MT1E2	4.66471e-13	-0.517504	0.522	0.672	1.7906e-08	Ciliated epithelium	down
C6orf132	1.01054e-12	-0.369489	0.462	0.6	3.87906e-08	Ciliated epithelium	down
CEBPD5	1.0156e-12	-0.528542	0.674	0.751	3.89847e-08	Ciliated epithelium	down
MAP1LC3B1	1.29216e-12	-0.415812	0.659	0.749	4.96008e-08	Ciliated epithelium	down
DUSP22	1.68423e-12	-0.628777	0.085	0.222	6.46508e-08	Ciliated epithelium	down
PLK2	2.40771e-12	-0.379266	0.191	0.345	9.24224e-08	Ciliated epithelium	down
BTG12	5.43817e-12	-0.434886	0.611	0.715	2.0875e-07	Ciliated epithelium	down
MYLIP	8.93135e-12	-0.413339	0.484	0.596	3.42839e-07	Ciliated epithelium	down
CCND1	9.32646e-12	-0.425488	0.347	0.495	3.58006e-07	Ciliated epithelium	down
SLC38A21	1.9149e-11	-0.37119	0.405	0.548	7.35055e-07	Ciliated epithelium	down
MT2A3	2.5801e-11	-0.706839	0.748	0.806	9.90397e-07	Ciliated epithelium	down
RAB11FIP12	3.03083e-11	-0.465715	0.763	0.819	1.16342e-06	Ciliated epithelium	down
NAMPT1	3.92556e-11	-0.435113	0.335	0.474	1.50686e-06	Ciliated epithelium	down
ARL5B1	4.80478e-11	-0.368602	0.225	0.362	1.84436e-06	Ciliated epithelium	down
KCNK6	7.19414e-11	-0.432056	0.1	0.227	2.76154e-06	Ciliated epithelium	down
SOD25	7.37698e-11	-0.47223	0.439	0.566	2.83173e-06	Ciliated epithelium	down
DEFB14	1.35795e-10	-0.799899	0.195	0.337	5.21263e-06	Ciliated epithelium	down
C12orf75	1.62573e-10	-0.396443	0.815	0.884	6.24053e-06	Ciliated epithelium	down
IRS2	1.90095e-10	-0.370225	0.274	0.414	7.297e-06	Ciliated epithelium	down
SOCS34	2.8619e-10	-0.423746	0.268	0.412	1.09857e-05	Ciliated epithelium	down
SFN1	3.86038e-10	-0.381228	0.131	0.261	1.48185e-05	Ciliated epithelium	down
ATF4	6.4877e-10	-0.370561	0.487	0.595	2.49037e-05	Ciliated epithelium	down
CTGF2	1.46999e-09	-0.554957	0.514	0.634	5.6427e-05	Ciliated epithelium	down
IFI273	1.94946e-09	0.446616	0.882	0.879	7.48321e-05	Ciliated epithelium	up
RRAD1	2.49792e-09	-0.925114	0.516	0.604	9.58852e-05	Ciliated epithelium	down
GNG113	3.34124e-09	0.4258	0.644	0.507	0.000128257	Ciliated epithelium	up
CRISP31	5.69698e-09	-0.887627	0.069	0.174	0.000218684	Ciliated epithelium	down
DNAJB17	6.32835e-09	-0.380336	0.663	0.745	0.00024292	Ciliated epithelium	down
GDF152	6.82746e-09	-0.687049	0.276	0.407	0.000262079	Ciliated epithelium	down
FNIP2	3.00531e-08	-0.460702	0.368	0.477	0.00115362	Ciliated epithelium	down
EIF4A3	1.03311e-07	-0.391887	0.48	0.575	0.0039657	Ciliated epithelium	down
MT1G5	3.5987e-07	-0.539966	0.543	0.647	0.013814	Ciliated epithelium	down
AGR2	3.88793e-07	-0.371176	0.364	0.473	0.0149242	Ciliated epithelium	down
S100A62	5.62425e-07	-0.509569	0.854	0.902	0.0215893	Ciliated epithelium	down
SGK1	6.11687e-07	-0.436527	0.383	0.483	0.0234802	Ciliated epithelium	down
ANXA41	6.66356e-07	-0.387676	0.763	0.816	0.0255787	Ciliated epithelium	down

## Sheet: Table S5
Table S5. Gene expression used for trajetory.
status	family	pval	qval	Gene	num_cells_expressed	use_for_ordering
OK	negbinomial.size	0	0	AURKAIP1	20391	TRUE
OK	negbinomial.size	0	0	RPL22	25340	TRUE
OK	negbinomial.size	0	0	PARK7	22948	TRUE
OK	negbinomial.size	0	0	RPL11	27675	TRUE
OK	negbinomial.size	0	0	RSRP1	17799	TRUE
OK	negbinomial.size	0	0	STMN1	18656	TRUE
OK	negbinomial.size	0	0	SH3BGRL3	24833	TRUE
OK	negbinomial.size	0	0	ATP5IF1	24561	TRUE
OK	negbinomial.size	0	0	C1orf122	20224	TRUE
OK	negbinomial.size	0	0	NDUFS5	25208	TRUE
OK	negbinomial.size	0	0	MACF1	11802	TRUE
OK	negbinomial.size	0	0	YBX1	23823	TRUE
OK	negbinomial.size	0	0	PTPRF	11736	TRUE
OK	negbinomial.size	0	0	RPS8	27544	TRUE
OK	negbinomial.size	0	0	PRDX1	24660	TRUE
OK	negbinomial.size	0	0	TACSTD2	8090	TRUE
OK	negbinomial.size	0	0	JUN	17182	TRUE
OK	negbinomial.size	0	0	HOOK1	13680	TRUE
OK	negbinomial.size	0	0	WLS	6337	TRUE
OK	negbinomial.size	0	0	GNG5	23469	TRUE
OK	negbinomial.size	0	0	CYR61	6229	TRUE
OK	negbinomial.size	0	0	RPL5	25531	TRUE
OK	negbinomial.size	0	0	KIAA1324	13610	TRUE
OK	negbinomial.size	0	0	LAMTOR5	20836	TRUE
OK	negbinomial.size	0	0	SLC16A1	10567	TRUE
OK	negbinomial.size	0	0	ATP1A1	18375	TRUE
OK	negbinomial.size	0	0	MCL1	14636	TRUE
OK	negbinomial.size	0	0	S100A10	25981	TRUE
OK	negbinomial.size	0	0	S100A11	28024	TRUE
OK	negbinomial.size	0	0	S100A13	21228	TRUE
OK	negbinomial.size	0	0	JTB	20957	TRUE
OK	negbinomial.size	0	0	RPS27	27089	TRUE
OK	negbinomial.size	0	0	EFNA1	7815	TRUE
OK	negbinomial.size	0	0	MUC1	15719	TRUE
OK	negbinomial.size	0	0	LAMTOR2	19263	TRUE
OK	negbinomial.size	0	0	TSTD1	22623	TRUE
OK	negbinomial.size	0	0	MPC2	17745	TRUE
OK	negbinomial.size	0	0	PRRC2C	15361	TRUE
OK	negbinomial.size	0	0	PRDX6	22722	TRUE
OK	negbinomial.size	0	0	ELF3	13308	TRUE
OK	negbinomial.size	0	0	BTG2	16091	TRUE
OK	negbinomial.size	0	0	PIGR	6239	TRUE
OK	negbinomial.size	0	0	CD55	10848	TRUE
OK	negbinomial.size	0	0	CD46	13583	TRUE
OK	negbinomial.size	0	0	ATF3	11128	TRUE
OK	negbinomial.size	0	0	SRP9	19889	TRUE
OK	negbinomial.size	0	0	H3F3A	27195	TRUE
OK	negbinomial.size	0	0	GUK1	23877	TRUE
OK	negbinomial.size	0	0	MTR	12616	TRUE
OK	negbinomial.size	0	0	ADI1	18655	TRUE
OK	negbinomial.size	0	0	RPS7	26821	TRUE
OK	negbinomial.size	0	0	RHOB	13869	TRUE
OK	negbinomial.size	0	0	SF3B6	20311	TRUE
OK	negbinomial.size	0	0	OST4	24843	TRUE
OK	negbinomial.size	0	0	COX7A2L	20419	TRUE
OK	negbinomial.size	0	0	ZFP36L2	14076	TRUE
OK	negbinomial.size	0	0	CALM2	23504	TRUE
OK	negbinomial.size	0	0	EPCAM	18828	TRUE
OK	negbinomial.size	0	0	RPS27A	27312	TRUE
OK	negbinomial.size	0	0	SNRPG	18890	TRUE
OK	negbinomial.size	0	0	BOLA3	14038	TRUE
OK	negbinomial.size	0	0	TMSB10	28909	TRUE
OK	negbinomial.size	0	0	TGOLN2	13094	TRUE
OK	negbinomial.size	0	0	VAMP8	23956	TRUE
OK	negbinomial.size	0	0	GNLY	2832	TRUE
OK	negbinomial.size	0	0	COX5B	23512	TRUE
OK	negbinomial.size	0	0	TMEM131	11711	TRUE
OK	negbinomial.size	0	0	RPL31	23350	TRUE
OK	negbinomial.size	0	0	RANBP2	11486	TRUE
OK	negbinomial.size	0	0	PAX8	12372	TRUE
OK	negbinomial.size	0	0	DBI	19736	TRUE
OK	negbinomial.size	0	0	MZT2B	21480	TRUE
OK	negbinomial.size	0	0	NR4A2	11255	TRUE
OK	negbinomial.size	0	0	ITGA6	11977	TRUE
OK	negbinomial.size	0	0	ATP5MC3	21833	TRUE
OK	negbinomial.size	0	0	COL3A1	12466	TRUE
OK	negbinomial.size	0	0	HSPE1	21432	TRUE
OK	negbinomial.size	0	0	NDUFB3	18469	TRUE
OK	negbinomial.size	0	0	EEF1B2	21815	TRUE
OK	negbinomial.size	0	0	RPL37A	26568	TRUE
OK	negbinomial.size	0	0	IGFBP5	5221	TRUE
OK	negbinomial.size	0	0	LRRFIP1	13472	TRUE
OK	negbinomial.size	0	0	COPS9	18896	TRUE
OK	negbinomial.size	0	0	BHLHE40	7546	TRUE
OK	negbinomial.size	0	0	BRK1	18359	TRUE
OK	negbinomial.size	0	0	RPL32	27592	TRUE
OK	negbinomial.size	0	0	LSM3	18203	TRUE
OK	negbinomial.size	0	0	SLC6A6	10636	TRUE
OK	negbinomial.size	0	0	RPL15	27524	TRUE
OK	negbinomial.size	0	0	RPSA	24928	TRUE
OK	negbinomial.size	0	0	RPL14	27482	TRUE
OK	negbinomial.size	0	0	TMA7	25134	TRUE
OK	negbinomial.size	0	0	RPL29	27247	TRUE
OK	negbinomial.size	0	0	FLNB	10127	TRUE
OK	negbinomial.size	0	0	RPL24	26788	TRUE
OK	negbinomial.size	0	0	NFKBIZ	6622	TRUE
OK	negbinomial.size	0	0	ALCAM	13778	TRUE
OK	negbinomial.size	0	0	ZBTB20	12704	TRUE
OK	negbinomial.size	0	0	COX17	19107	TRUE
OK	negbinomial.size	0	0	NDUFB4	21401	TRUE
OK	negbinomial.size	0	0	GOLGB1	15366	TRUE
OK	negbinomial.size	0	0	RPN1	15777	TRUE
OK	negbinomial.size	0	0	MRPL3	20210	TRUE
OK	negbinomial.size	0	0	RBP1	4578	TRUE
OK	negbinomial.size	0	0	RNF7	18080	TRUE
OK	negbinomial.size	0	0	CP	5224	TRUE
OK	negbinomial.size	0	0	TM4SF1	17066	TRUE
OK	negbinomial.size	0	0	SERP1	22330	TRUE
OK	negbinomial.size	0	0	CCNL1	12422	TRUE
OK	negbinomial.size	0	0	SEC62	15516	TRUE
OK	negbinomial.size	0	0	TNFSF10	8846	TRUE
OK	negbinomial.size	0	0	HES1	6031	TRUE
OK	negbinomial.size	0	0	RPL35A	27476	TRUE
OK	negbinomial.size	0	0	ATP5ME	23762	TRUE
OK	negbinomial.size	0	0	BOD1L1	13403	TRUE
OK	negbinomial.size	0	0	SLC34A2	15099	TRUE
OK	negbinomial.size	0	0	PCDH7	9661	TRUE
OK	negbinomial.size	0	0	RPL9	26878	TRUE
OK	negbinomial.size	0	0	OCIAD2	22658	TRUE
OK	negbinomial.size	0	0	IGFBP7	7399	TRUE
OK	negbinomial.size	0	0	CXCL8	2981	TRUE
OK	negbinomial.size	0	0	CXCL2	3710	TRUE
OK	negbinomial.size	0	0	SHROOM3	16605	TRUE
OK	negbinomial.size	0	0	RPL34	27313	TRUE
OK	negbinomial.size	0	0	USP53	19452	TRUE
OK	negbinomial.size	0	0	C4orf3	15090	TRUE
OK	negbinomial.size	0	0	ANXA5	22757	TRUE
OK	negbinomial.size	0	0	NDUFC1	18641	TRUE
OK	negbinomial.size	0	0	RPS3A	27506	TRUE
OK	negbinomial.size	0	0	RXFP1	17327	TRUE
OK	negbinomial.size	0	0	NDUFS6	18948	TRUE
OK	negbinomial.size	0	0	SUB1	22266	TRUE
OK	negbinomial.size	0	0	RPL37	27086	TRUE
OK	negbinomial.size	0	0	IL6ST	12083	TRUE
OK	negbinomial.size	0	0	BTF3	25121	TRUE
OK	negbinomial.size	0	0	HMGCR	14679	TRUE
OK	negbinomial.size	0	0	TBCA	20591	TRUE
OK	negbinomial.size	0	0	SERINC5	13702	TRUE
OK	negbinomial.size	0	0	RPS23	27274	TRUE
OK	negbinomial.size	0	0	COX7C	24637	TRUE
OK	negbinomial.size	0	0	GLRX	16894	TRUE
OK	negbinomial.size	0	0	PAM	14331	TRUE
OK	negbinomial.size	0	0	HINT1	26929	TRUE
OK	negbinomial.size	0	0	UQCRQ	23301	TRUE
OK	negbinomial.size	0	0	VDAC1	21504	TRUE
OK	negbinomial.size	0	0	SKP1	23467	TRUE
OK	negbinomial.size	0	0	CXCL14	2800	TRUE
OK	negbinomial.size	0	0	EGR1	13346	TRUE
OK	negbinomial.size	0	0	UBE2D2	21899	TRUE
OK	negbinomial.size	0	0	NDUFA2	20381	TRUE
OK	negbinomial.size	0	0	SLC26A2	15927	TRUE
OK	negbinomial.size	0	0	RPS14	27932	TRUE
OK	negbinomial.size	0	0	GPX3	1105	TRUE
OK	negbinomial.size	0	0	SPARC	7606	TRUE
OK	negbinomial.size	0	0	ATOX1	19019	TRUE
OK	negbinomial.size	0	0	GABRP	19139	TRUE
OK	negbinomial.size	0	0	NPM1	23344	TRUE
OK	negbinomial.size	0	0	DUSP1	14742	TRUE
OK	negbinomial.size	0	0	CANX	16724	TRUE
OK	negbinomial.size	0	0	RACK1	26608	TRUE
OK	negbinomial.size	0	0	ECI2	17984	TRUE
OK	negbinomial.size	0	0	DSP	15228	TRUE
OK	negbinomial.size	0	0	SOX4	12189	TRUE
OK	negbinomial.size	0	0	HLA-A	16366	TRUE
OK	negbinomial.size	0	0	HLA-E	15836	TRUE
OK	negbinomial.size	0	0	IER3	15140	TRUE
OK	negbinomial.size	0	0	HLA-C	18008	TRUE
OK	negbinomial.size	0	0	HLA-B	16852	TRUE
OK	negbinomial.size	0	0	HSPA1B	13755	TRUE
OK	negbinomial.size	0	0	RPS18	28496	TRUE
OK	negbinomial.size	0	0	RPS10	23722	TRUE
OK	negbinomial.size	0	0	RPL10A	26081	TRUE
OK	negbinomial.size	0	0	CRISP3	10027	TRUE
OK	negbinomial.size	0	0	EEF1A1	28928	TRUE
OK	negbinomial.size	0	0	COX7A2	23895	TRUE
OK	negbinomial.size	0	0	HMGN3	20108	TRUE
OK	negbinomial.size	0	0	ZNF292	12135	TRUE
OK	negbinomial.size	0	0	SNX3	19260	TRUE
OK	negbinomial.size	0	0	GTF3C6	21595	TRUE
OK	negbinomial.size	0	0	SERINC1	11052	TRUE
OK	negbinomial.size	0	0	TPD52L1	25320	TRUE
OK	negbinomial.size	0	0	HDDC2	13068	TRUE
OK	negbinomial.size	0	0	ENPP3	18696	TRUE
OK	negbinomial.size	0	0	RPS12	27177	TRUE
OK	negbinomial.size	0	0	MAP7	13365	TRUE
OK	negbinomial.size	0	0	TNFAIP3	9347	TRUE
OK	negbinomial.size	0	0	PERP	21672	TRUE
OK	negbinomial.size	0	0	SF3B5	18491	TRUE
OK	negbinomial.size	0	0	DYNLT1	22714	TRUE
OK	negbinomial.size	0	0	SOD2	12152	TRUE
OK	negbinomial.size	0	0	MPC1	20089	TRUE
OK	negbinomial.size	0	0	RNASET2	25508	TRUE
OK	negbinomial.size	0	0	PSMB1	21659	TRUE
OK	negbinomial.size	0	0	RPA3	12284	TRUE
OK	negbinomial.size	0	0	NDUFA4	24259	TRUE
OK	negbinomial.size	0	0	ITGB8	17968	TRUE
OK	negbinomial.size	0	0	TOMM7	20911	TRUE
OK	negbinomial.size	0	0	PPIA	26243	TRUE
OK	negbinomial.size	0	0	SEC61G	22831	TRUE
OK	negbinomial.size	0	0	CHCHD2	26061	TRUE
OK	negbinomial.size	0	0	CLDN3	19807	TRUE
OK	negbinomial.size	0	0	CLDN4	16326	TRUE
OK	negbinomial.size	0	0	AKAP9	13913	TRUE
OK	negbinomial.size	0	0	TFPI2	21660	TRUE
OK	negbinomial.size	0	0	GNG11	23798	TRUE
OK	negbinomial.size	0	0	COL1A2	23108	TRUE
OK	negbinomial.size	0	0	PDK4	12874	TRUE
OK	negbinomial.size	0	0	BRI3	19698	TRUE
OK	negbinomial.size	0	0	ARPC1A	17487	TRUE
OK	negbinomial.size	0	0	ATP5MF	22721	TRUE
OK	negbinomial.size	0	0	ZKSCAN1	12322	TRUE
OK	negbinomial.size	0	0	FIS1	20161	TRUE
OK	negbinomial.size	0	0	MET	6075	TRUE
OK	negbinomial.size	0	0	CAPZA2	22912	TRUE
OK	negbinomial.size	0	0	ZC3HAV1	14521	TRUE
OK	negbinomial.size	0	0	NDUFB2	23540	TRUE
OK	negbinomial.size	0	0	SSBP1	20642	TRUE
OK	negbinomial.size	0	0	KMT2C	11971	TRUE
OK	negbinomial.size	0	0	ARSD	14071	TRUE
OK	negbinomial.size	0	0	PRKX	18822	TRUE
OK	negbinomial.size	0	0	TMSB4X	28925	TRUE
OK	negbinomial.size	0	0	USP9X	14543	TRUE
OK	negbinomial.size	0	0	NBDY	15417	TRUE
OK	negbinomial.size	0	0	RPS4X	28144	TRUE
OK	negbinomial.size	0	0	XIST	13828	TRUE
OK	negbinomial.size	0	0	COX7B	21513	TRUE
OK	negbinomial.size	0	0	RPL39	27330	TRUE
OK	negbinomial.size	0	0	RPL10	28537	TRUE
OK	negbinomial.size	0	0	DEFB1	16838	TRUE
OK	negbinomial.size	0	0	SLC7A2	5976	TRUE
OK	negbinomial.size	0	0	SLC39A14	18101	TRUE
OK	negbinomial.size	0	0	STC1	3303	TRUE
OK	negbinomial.size	0	0	RAB11FIP1	14922	TRUE
OK	negbinomial.size	0	0	TCIM	14422	TRUE
OK	negbinomial.size	0	0	RPS20	22211	TRUE
OK	negbinomial.size	0	0	RPL7	25462	TRUE
OK	negbinomial.size	0	0	UQCRB	24186	TRUE
OK	negbinomial.size	0	0	MTDH	14390	TRUE
OK	negbinomial.size	0	0	RPL30	27173	TRUE
OK	negbinomial.size	0	0	COX6C	23539	TRUE
OK	negbinomial.size	0	0	POLR2K	16097	TRUE
OK	negbinomial.size	0	0	EIF3H	19071	TRUE
OK	negbinomial.size	0	0	NOV	10634	TRUE
OK	negbinomial.size	0	0	RPL8	27260	TRUE
OK	negbinomial.size	0	0	NFIB	16938	TRUE
OK	negbinomial.size	0	0	RPS6	27035	TRUE
OK	negbinomial.size	0	0	CLTA	21015	TRUE
OK	negbinomial.size	0	0	SEC61B	22067	TRUE
OK	negbinomial.size	0	0	SLC44A1	13007	TRUE
OK	negbinomial.size	0	0	TXN	25574	TRUE
OK	negbinomial.size	0	0	ATP6V1G1	26828	TRUE
OK	negbinomial.size	0	0	PTGS1	4627	TRUE
OK	negbinomial.size	0	0	RPL35	25795	TRUE
OK	negbinomial.size	0	0	HSPA5	16160	TRUE
OK	negbinomial.size	0	0	RPL12	27486	TRUE
OK	negbinomial.size	0	0	RPL7A	27784	TRUE
OK	negbinomial.size	0	0	PAEP	2030	TRUE
OK	negbinomial.size	0	0	TMEM141	22963	TRUE
OK	negbinomial.size	0	0	EDF1	24145	TRUE
OK	negbinomial.size	0	0	PTGDS	14038	TRUE
OK	negbinomial.size	0	0	TALDO1	23094	TRUE
OK	negbinomial.size	0	0	RPLP2	26782	TRUE
OK	negbinomial.size	0	0	POLR2L	21433	TRUE
OK	negbinomial.size	0	0	CTSD	15361	TRUE
OK	negbinomial.size	0	0	KCNQ1OT1	9522	TRUE
OK	negbinomial.size	0	0	RPL27A	26566	TRUE
OK	negbinomial.size	0	0	ADM	7677	TRUE
OK	negbinomial.size	0	0	RPS13	26472	TRUE
OK	negbinomial.size	0	0	LGR4	11532	TRUE
OK	negbinomial.size	0	0	CD44	10382	TRUE
OK	negbinomial.size	0	0	TMEM258	21947	TRUE
OK	negbinomial.size	0	0	FTH1	28984	TRUE
OK	negbinomial.size	0	0	SCGB2A1	26353	TRUE
OK	negbinomial.size	0	0	SCGB2A2	4305	TRUE
OK	negbinomial.size	0	0	AHNAK	16074	TRUE
OK	negbinomial.size	0	0	EEF1G	3716	TRUE
OK	negbinomial.size	0	0	COX8A	23025	TRUE
OK	negbinomial.size	0	0	PRDX5	24432	TRUE
OK	negbinomial.size	0	0	FAU	26915	TRUE
OK	negbinomial.size	0	0	NEAT1	17050	TRUE
OK	negbinomial.size	0	0	MALAT1	27001	TRUE
OK	negbinomial.size	0	0	CFL1	25821	TRUE
OK	negbinomial.size	0	0	GSTP1	25001	TRUE
OK	negbinomial.size	0	0	RPS3	27009	TRUE
OK	negbinomial.size	0	0	CWC15	15872	TRUE
OK	negbinomial.size	0	0	TIMM8B	18987	TRUE
OK	negbinomial.size	0	0	MPZL2	20226	TRUE
OK	negbinomial.size	0	0	ATP5MG	23581	TRUE
OK	negbinomial.size	0	0	RPS25	25995	TRUE
OK	negbinomial.size	0	0	APLP2	14658	TRUE
OK	negbinomial.size	0	0	ADAMTS8	12757	TRUE
OK	negbinomial.size	0	0	KLF6	16799	TRUE
OK	negbinomial.size	0	0	VIM	21841	TRUE
OK	negbinomial.size	0	0	ARL5B	7979	TRUE
OK	negbinomial.size	0	0	ITGB1	16361	TRUE
OK	negbinomial.size	0	0	FXYD4	13046	TRUE
OK	negbinomial.size	0	0	LINC00844	9403	TRUE
OK	negbinomial.size	0	0	ANK3	16358	TRUE
OK	negbinomial.size	0	0	PSAP	14051	TRUE
OK	negbinomial.size	0	0	ANAPC16	20531	TRUE
OK	negbinomial.size	0	0	P4HA1	14198	TRUE
OK	negbinomial.size	0	0	CHCHD1	16793	TRUE
OK	negbinomial.size	0	0	DLG5	15984	TRUE
OK	negbinomial.size	0	0	RPS24	27826	TRUE
OK	negbinomial.size	0	0	TSPAN14	11305	TRUE
OK	negbinomial.size	0	0	TM9SF3	17050	TRUE
OK	negbinomial.size	0	0	PAX2	15338	TRUE
OK	negbinomial.size	0	0	ATP5MD	24076	TRUE
OK	negbinomial.size	0	0	ACSL5	18723	TRUE
OK	negbinomial.size	0	0	PDZD8	12687	TRUE
OK	negbinomial.size	0	0	EIF3A	14628	TRUE
OK	negbinomial.size	0	0	ECHS1	22815	TRUE
OK	negbinomial.size	0	0	CD9	19978	TRUE
OK	negbinomial.size	0	0	SCNN1A	13755	TRUE
OK	negbinomial.size	0	0	GAPDH	27798	TRUE
OK	negbinomial.size	0	0	MIR200CHG	9832	TRUE
OK	negbinomial.size	0	0	RIMKLB	11968	TRUE
OK	negbinomial.size	0	0	ETFRF1	14801	TRUE
OK	negbinomial.size	0	0	KIAA1551	11280	TRUE
OK	negbinomial.size	0	0	SLC38A2	12767	TRUE
OK	negbinomial.size	0	0	TMBIM6	19340	TRUE
OK	negbinomial.size	0	0	COX14	18562	TRUE
OK	negbinomial.size	0	0	NR4A1	11278	TRUE
OK	negbinomial.size	0	0	PFDN5	24168	TRUE
OK	negbinomial.size	0	0	ATP5MC2	23907	TRUE
OK	negbinomial.size	0	0	BLOC1S1	20353	TRUE
OK	negbinomial.size	0	0	RPS26	24005	TRUE
OK	negbinomial.size	0	0	ERBB3	8718	TRUE
OK	negbinomial.size	0	0	RPL41	28557	TRUE
OK	negbinomial.size	0	0	MYL6	28004	TRUE
OK	negbinomial.size	0	0	NACA	27034	TRUE
OK	negbinomial.size	0	0	CPM	7379	TRUE
OK	negbinomial.size	0	0	HSP90B1	19411	TRUE
OK	negbinomial.size	0	0	CKAP4	11920	TRUE
OK	negbinomial.size	0	0	ATP2A2	14787	TRUE
OK	negbinomial.size	0	0	ARPC3	25876	TRUE
OK	negbinomial.size	0	0	RPL6	26567	TRUE
OK	negbinomial.size	0	0	PEBP1	25030	TRUE
OK	negbinomial.size	0	0	RPLP0	26885	TRUE
OK	negbinomial.size	0	0	DYNLL1	24952	TRUE
OK	negbinomial.size	0	0	SAP18	21854	TRUE
OK	negbinomial.size	0	0	RPL21	25749	TRUE
OK	negbinomial.size	0	0	MTIF3	15747	TRUE
OK	negbinomial.size	0	0	POMP	22043	TRUE
OK	negbinomial.size	0	0	SLC7A1	12647	TRUE
OK	negbinomial.size	0	0	FREM2	9915	TRUE
OK	negbinomial.size	0	0	FOXO1	15869	TRUE
OK	negbinomial.size	0	0	TPT1	28815	TRUE
OK	negbinomial.size	0	0	ZC3H13	11895	TRUE
OK	negbinomial.size	0	0	KLF5	14158	TRUE
OK	negbinomial.size	0	0	IRS2	9517	TRUE
OK	negbinomial.size	0	0	ATP11A	9920	TRUE
OK	negbinomial.size	0	0	NEDD8	21914	TRUE
OK	negbinomial.size	0	0	NFKBIA	16312	TRUE
OK	negbinomial.size	0	0	RPS29	25648	TRUE
OK	negbinomial.size	0	0	RPL36AL	23872	TRUE
OK	negbinomial.size	0	0	KTN1	15073	TRUE
OK	negbinomial.size	0	0	SYNE2	8589	TRUE
OK	negbinomial.size	0	0	ZFP36L1	15734	TRUE
OK	negbinomial.size	0	0	FOS	17975	TRUE
OK	negbinomial.size	0	0	RPS6KA5	14528	TRUE
OK	negbinomial.size	0	0	NDUFB1	19137	TRUE
OK	negbinomial.size	0	0	LGMN	12060	TRUE
OK	negbinomial.size	0	0	SERPINA5	15807	TRUE
OK	negbinomial.size	0	0	HSP90AA1	24127	TRUE
OK	negbinomial.size	0	0	CKB	26553	TRUE
OK	negbinomial.size	0	0	APOPT1	20533	TRUE
OK	negbinomial.size	0	0	ATP5MPL	20873	TRUE
OK	negbinomial.size	0	0	CRIP1	20981	TRUE
OK	negbinomial.size	0	0	NOP10	22615	TRUE
OK	negbinomial.size	0	0	SRP14	27257	TRUE
OK	negbinomial.size	0	0	SPINT1	12532	TRUE
OK	negbinomial.size	0	0	TMEM87A	12176	TRUE
OK	negbinomial.size	0	0	PDIA3	17059	TRUE
OK	negbinomial.size	0	0	SERF2	28110	TRUE
OK	negbinomial.size	0	0	DUOX1	14780	TRUE
OK	negbinomial.size	0	0	VPS13C	11914	TRUE
OK	negbinomial.size	0	0	RPS27L	18665	TRUE
OK	negbinomial.size	0	0	RPLP1	28157	TRUE
OK	negbinomial.size	0	0	COX5A	20509	TRUE
OK	negbinomial.size	0	0	AKAP13	15205	TRUE
OK	negbinomial.size	0	0	CIB1	22834	TRUE
OK	negbinomial.size	0	0	IQGAP1	14696	TRUE
OK	negbinomial.size	0	0	IGF1R	11082	TRUE
OK	negbinomial.size	0	0	SNRNP25	14334	TRUE
OK	negbinomial.size	0	0	NME4	20059	TRUE
OK	negbinomial.size	0	0	NDUFB10	20209	TRUE
OK	negbinomial.size	0	0	RPS2	27584	TRUE
OK	negbinomial.size	0	0	ELOB	24870	TRUE
OK	negbinomial.size	0	0	SMIM22	22630	TRUE
OK	negbinomial.size	0	0	RPS15A	26409	TRUE
OK	negbinomial.size	0	0	NDUFAB1	17989	TRUE
OK	negbinomial.size	0	0	FUS	14660	TRUE
OK	negbinomial.size	0	0	MT1E	25484	TRUE
OK	negbinomial.size	0	0	MT1G	27195	TRUE
OK	negbinomial.size	0	0	MT1X	23430	TRUE
OK	negbinomial.size	0	0	CDH1	11548	TRUE
OK	negbinomial.size	0	0	ZFHX3	12594	TRUE
OK	negbinomial.size	0	0	HSBP1	20766	TRUE
OK	negbinomial.size	0	0	APRT	20742	TRUE
OK	negbinomial.size	0	0	ANKRD11	12946	TRUE
OK	negbinomial.size	0	0	RPL13	28358	TRUE
OK	negbinomial.size	0	0	ITGAE	11690	TRUE
OK	negbinomial.size	0	0	PFN1	23791	TRUE
OK	negbinomial.size	0	0	TXNDC17	18716	TRUE
OK	negbinomial.size	0	0	GABARAP	10567	TRUE
OK	negbinomial.size	0	0	TMEM256	17891	TRUE
OK	negbinomial.size	0	0	RPL26	27677	TRUE
OK	negbinomial.size	0	0	RASD1	14441	TRUE
OK	negbinomial.size	0	0	WSB1	13112	TRUE
OK	negbinomial.size	0	0	RPL23A	26565	TRUE
OK	negbinomial.size	0	0	PSMB3	19173	TRUE
OK	negbinomial.size	0	0	RPL19	27906	TRUE
OK	negbinomial.size	0	0	MIEN1	18770	TRUE
OK	negbinomial.size	0	0	KRT10	19919	TRUE
OK	negbinomial.size	0	0	EIF1	27258	TRUE
OK	negbinomial.size	0	0	COA3	19448	TRUE
OK	negbinomial.size	0	0	RPL27	24626	TRUE
OK	negbinomial.size	0	0	GRN	15435	TRUE
OK	negbinomial.size	0	0	COL1A1	9193	TRUE
OK	negbinomial.size	0	0	TOB1	13961	TRUE
OK	negbinomial.size	0	0	NME2	3371	TRUE
OK	negbinomial.size	0	0	VMP1	15461	TRUE
OK	negbinomial.size	0	0	RPL38	25389	TRUE
OK	negbinomial.size	0	0	ATP5PD	21435	TRUE
OK	negbinomial.size	0	0	SUMO2	22924	TRUE
OK	negbinomial.size	0	0	LGALS3BP	14717	TRUE
OK	negbinomial.size	0	0	ANAPC11	20764	TRUE
OK	negbinomial.size	0	0	DCXR	20124	TRUE
OK	negbinomial.size	0	0	SLC16A3	11981	TRUE
OK	negbinomial.size	0	0	MYL12A	26479	TRUE
OK	negbinomial.size	0	0	MYL12B	26436	TRUE
OK	negbinomial.size	0	0	NDUFV2	21048	TRUE
OK	negbinomial.size	0	0	DSG2	11188	TRUE
OK	negbinomial.size	0	0	RPL17	13017	TRUE
OK	negbinomial.size	0	0	PMAIP1	5907	TRUE
OK	negbinomial.size	0	0	CYB5A	26875	TRUE
OK	negbinomial.size	0	0	DSTN	23037	TRUE
OK	negbinomial.size	0	0	RRBP1	14958	TRUE
OK	negbinomial.size	0	0	DYNLRB1	22309	TRUE
OK	negbinomial.size	0	0	ROMO1	19882	TRUE
OK	negbinomial.size	0	0	RPN2	14934	TRUE
OK	negbinomial.size	0	0	SLPI	16185	TRUE
OK	negbinomial.size	0	0	SDC4	10128	TRUE
OK	negbinomial.size	0	0	WFDC2	27292	TRUE
OK	negbinomial.size	0	0	GNAS	27900	TRUE
OK	negbinomial.size	0	0	ATP5F1E	27648	TRUE
OK	negbinomial.size	0	0	PSMA7	21929	TRUE
OK	negbinomial.size	0	0	RPS21	23355	TRUE
OK	negbinomial.size	0	0	PPDPF	24894	TRUE
OK	negbinomial.size	0	0	CFD	6441	TRUE
OK	negbinomial.size	0	0	GPX4	21890	TRUE
OK	negbinomial.size	0	0	ATP5F1D	21943	TRUE
OK	negbinomial.size	0	0	MIDN	11811	TRUE
OK	negbinomial.size	0	0	RPS15	27001	TRUE
OK	negbinomial.size	0	0	UQCR11	22796	TRUE
OK	negbinomial.size	0	0	OAZ1	22306	TRUE
OK	negbinomial.size	0	0	GADD45B	14987	TRUE
OK	negbinomial.size	0	0	RPL36	26832	TRUE
OK	negbinomial.size	0	0	NDUFA11	21728	TRUE
OK	negbinomial.size	0	0	CAPS	24843	TRUE
OK	negbinomial.size	0	0	NDUFA7	12656	TRUE
OK	negbinomial.size	0	0	RPS28	27180	TRUE
OK	negbinomial.size	0	0	UBL5	24254	TRUE
OK	negbinomial.size	0	0	LDLR	8360	TRUE
OK	negbinomial.size	0	0	JUNB	17412	TRUE
OK	negbinomial.size	0	0	CALR	19541	TRUE
OK	negbinomial.size	0	0	IER2	17643	TRUE
OK	negbinomial.size	0	0	C19orf53	23417	TRUE
OK	negbinomial.size	0	0	DNAJB1	13975	TRUE
OK	negbinomial.size	0	0	NDUFB7	19721	TRUE
OK	negbinomial.size	0	0	UCA1	25091	TRUE
OK	negbinomial.size	0	0	RPL18A	27069	TRUE
OK	negbinomial.size	0	0	JUND	21624	TRUE
OK	negbinomial.size	0	0	LSM4	18288	TRUE
OK	negbinomial.size	0	0	GDF15	5646	TRUE
OK	negbinomial.size	0	0	UBA52	27010	TRUE
OK	negbinomial.size	0	0	COX6B1	23906	TRUE
OK	negbinomial.size	0	0	SPINT2	20407	TRUE
OK	negbinomial.size	0	0	PSMD8	19587	TRUE
OK	negbinomial.size	0	0	ACTN4	14103	TRUE
OK	negbinomial.size	0	0	ZFP36	14741	TRUE
OK	negbinomial.size	0	0	RPS16	26393	TRUE
OK	negbinomial.size	0	0	RPS19	26633	TRUE
OK	negbinomial.size	0	0	FOSB	14531	TRUE
OK	negbinomial.size	0	0	SNRPD2	19449	TRUE
OK	negbinomial.size	0	0	SELENOW	23056	TRUE
OK	negbinomial.size	0	0	RPL18	27186	TRUE
OK	negbinomial.size	0	0	PPP1R15A	13145	TRUE
OK	negbinomial.size	0	0	FTL	26736	TRUE
OK	negbinomial.size	0	0	RPL13A	26925	TRUE
OK	negbinomial.size	0	0	RPS11	26019	TRUE
OK	negbinomial.size	0	0	RPS9	26574	TRUE
OK	negbinomial.size	0	0	RPL28	27892	TRUE
OK	negbinomial.size	0	0	RPS5	25238	TRUE
OK	negbinomial.size	0	0	MIF	24017	TRUE
OK	negbinomial.size	0	0	DDT	22237	TRUE
OK	negbinomial.size	0	0	UQCR10	23851	TRUE
OK	negbinomial.size	0	0	APOL1	11973	TRUE
OK	negbinomial.size	0	0	MYH9	13674	TRUE
OK	negbinomial.size	0	0	LGALS1	15521	TRUE
OK	negbinomial.size	0	0	MAFF	10970	TRUE
OK	negbinomial.size	0	0	DDX17	16932	TRUE
OK	negbinomial.size	0	0	RPL3	27659	TRUE
OK	negbinomial.size	0	0	RBX1	20634	TRUE
OK	negbinomial.size	0	0	SNU13	21050	TRUE
OK	negbinomial.size	0	0	SMDT1	19281	TRUE
OK	negbinomial.size	0	0	ATP5PF	23463	TRUE
OK	negbinomial.size	0	0	SOD1	21572	TRUE
OK	negbinomial.size	0	0	ATP5PO	18338	TRUE
OK	negbinomial.size	0	0	HMGN1	22935	TRUE
OK	negbinomial.size	0	0	ABCG1	13281	TRUE
OK	negbinomial.size	0	0	CSTB	23995	TRUE
OK	negbinomial.size	0	0	MT-ND1	22725	TRUE
OK	negbinomial.size	0	0	MT-ND2	21727	TRUE
OK	negbinomial.size	0	0	MT-CO1	25455	TRUE
OK	negbinomial.size	0	0	MT-CO2	25619	TRUE
OK	negbinomial.size	0	0	MT-ATP6	26254	TRUE
OK	negbinomial.size	0	0	MT-CO3	26477	TRUE
OK	negbinomial.size	0	0	MT-ND3	24832	TRUE
OK	negbinomial.size	0	0	MT-ND4L	15475	TRUE
OK	negbinomial.size	0	0	MT-ND4	24804	TRUE
OK	negbinomial.size	0	0	MT-ND5	20349	TRUE
OK	negbinomial.size	0	0	MT-CYB	25515	TRUE
OK	negbinomial.size	4.3770146649029e-310	2.99935e-308	STEAP4	11096	TRUE
OK	negbinomial.size	7.6210686112678e-310	5.21303e-308	PKHD1L1	13001	TRUE
OK	negbinomial.size	1.32202638892001e-309	9.02695e-308	FKBP1A	18588	TRUE
OK	negbinomial.size	3.33932912135502e-309	2.27608e-307	SLC18A2	6465	TRUE
OK	negbinomial.size	5.10300467378144e-309	3.47203e-307	HPRT1	12390	TRUE
OK	negbinomial.size	5.77302498791415e-309	3.92096e-307	MRPS15	16559	TRUE
OK	negbinomial.size	6.1666121091939e-309	4.18088e-307	UFC1	18253	TRUE
OK	negbinomial.size	6.67692e-308	4.51887e-306	TUBA1B	23345	TRUE
OK	negbinomial.size	1.05329e-307	7.11603e-306	MFSD4A	6306	TRUE
OK	negbinomial.size	1.53731e-305	1.03678e-303	SEM1	22392	TRUE
OK	negbinomial.size	1.01386e-304	6.82557e-303	GPRC5A	2863	TRUE
OK	negbinomial.size	2.12384e-304	1.42733e-302	NDUFA6	16539	TRUE
OK	negbinomial.size	3.11147e-304	2.0874e-302	ATP6AP1	12106	TRUE
OK	negbinomial.size	4.85346e-304	3.25038e-302	APOE	4475	TRUE
OK	negbinomial.size	2.68413e-303	1.79444e-301	DHCR24	8982	TRUE
OK	negbinomial.size	2.73792e-303	1.82721e-301	BACE2	14287	TRUE
OK	negbinomial.size	5.68745e-303	3.78906e-301	PCCA	18170	TRUE
OK	negbinomial.size	9.84452e-303	6.5472e-301	DUOXA1	13799	TRUE
OK	negbinomial.size	3.08877e-302	2.05066e-300	ARL6IP5	15509	TRUE
OK	negbinomial.size	4.82215e-302	3.19594e-300	ARL6IP1	11965	TRUE
OK	negbinomial.size	2.33528e-300	1.54507e-298	REL	8214	TRUE
OK	negbinomial.size	5.69063e-300	3.75856e-298	ISG20	19074	TRUE
OK	negbinomial.size	8.41565e-299	5.54883e-297	AFDN	15211	TRUE
OK	negbinomial.size	1.56425e-298	1.02961e-296	ABCA5	10974	TRUE
OK	negbinomial.size	2.70745e-298	1.77904e-296	F11R	8979	TRUE
OK	negbinomial.size	3.18351e-298	2.08827e-296	PPA1	22231	TRUE
OK	negbinomial.size	3.2307e-298	2.11562e-296	MT1F	25420	TRUE
OK	negbinomial.size	3.58546e-298	2.34393e-296	ACTG1	27652	TRUE
OK	negbinomial.size	1.32094e-297	8.62073e-296	NME1	13828	TRUE
OK	negbinomial.size	2.1346e-297	1.39071e-295	GTF2A2	14944	TRUE
OK	negbinomial.size	2.51019e-297	1.63264e-295	ELP3	21591	TRUE
OK	negbinomial.size	4.43376e-297	2.87887e-295	ARPC1B	17187	TRUE
OK	negbinomial.size	5.7672e-297	3.73836e-295	TACC1	11201	TRUE
OK	negbinomial.size	6.02994e-297	3.90207e-295	UQCRH	16556	TRUE
OK	negbinomial.size	2.16069e-296	1.39586e-294	TAF10	17205	TRUE
OK	negbinomial.size	2.69399e-296	1.73746e-294	HELZ	9621	TRUE
OK	negbinomial.size	5.48727e-296	3.53303e-294	PCBD1	18428	TRUE
OK	negbinomial.size	5.72143e-296	3.67762e-294	S100A4	4784	TRUE
OK	negbinomial.size	8.80003e-296	5.64703e-294	CHMP2A	22537	TRUE
OK	negbinomial.size	1.09062e-295	6.98687e-294	ITGB4	7430	TRUE
OK	negbinomial.size	5.03388e-295	3.2195e-293	TRMT112	20572	TRUE
OK	negbinomial.size	6.52157e-295	4.16404e-293	FABP5	3399	TRUE
OK	negbinomial.size	7.61661e-295	4.85514e-293	GADD45A	10131	TRUE
OK	negbinomial.size	4.57144e-294	2.9092e-292	CXADR	10474	TRUE
OK	negbinomial.size	1.06007e-292	6.73495e-291	RPL36A	15446	TRUE
OK	negbinomial.size	1.83175e-292	1.16185e-290	SH3YL1	21822	TRUE
OK	negbinomial.size	5.18567e-292	3.28374e-290	MRPS21	18458	TRUE
OK	negbinomial.size	9.2271e-291	5.83329e-289	EDN1	1919	FALSE
OK	negbinomial.size	1.82405e-290	1.15125e-288	HMGN2	20089	TRUE
OK	negbinomial.size	2.25207e-290	1.41906e-288	NAA38	17368	TRUE
OK	negbinomial.size	2.72429e-290	1.7138e-288	POLR2J	16507	TRUE
OK	negbinomial.size	8.83484e-290	5.54874e-288	PTS	14010	TRUE
OK	negbinomial.size	1.99615e-289	1.25164e-287	CENPX	14459	TRUE
OK	negbinomial.size	6.73133e-289	4.21384e-287	AC016831.1	3184	FALSE
OK	negbinomial.size	4.78642e-287	2.99143e-285	DYNLT3	20499	TRUE
OK	negbinomial.size	1.32369e-286	8.25938e-285	SUMO1	17103	TRUE
OK	negbinomial.size	1.72671e-286	1.07566e-284	SECISBP2L	15352	TRUE
OK	negbinomial.size	1.03923e-285	6.46345e-284	SCOC	13949	TRUE
OK	negbinomial.size	1.75496e-284	1.08972e-282	PCOLCE	4188	TRUE
OK	negbinomial.size	2.99789e-284	1.8585e-282	C8orf59	17623	TRUE
OK	negbinomial.size	5.34675e-284	3.30929e-282	SMIM27	6913	TRUE
OK	negbinomial.size	1.03064e-283	6.36872e-282	RAN	19651	TRUE
OK	negbinomial.size	1.96236e-283	1.21067e-281	MYADM	7989	TRUE
OK	negbinomial.size	2.18119e-283	1.34352e-281	NDUFC2	23763	TRUE
OK	negbinomial.size	3.58688e-283	2.20582e-281	MUC15	7927	TRUE
OK	negbinomial.size	8.69372e-283	5.33781e-281	ELOC	16733	TRUE
OK	negbinomial.size	1.50501e-282	9.22574e-281	RIPK4	5096	TRUE
OK	negbinomial.size	7.36063e-282	4.50489e-280	NCOA7	4310	TRUE
OK	negbinomial.size	3.12801e-280	1.91138e-278	SLC25A6	20456	TRUE
OK	negbinomial.size	4.5656e-280	2.78538e-278	ZNHIT1	20209	TRUE
OK	negbinomial.size	1.38505e-279	8.43652e-278	PHB	20886	TRUE
OK	negbinomial.size	1.61235e-279	9.80542e-278	LINC01320	9479	TRUE
OK	negbinomial.size	2.22229e-279	1.34934e-277	LRP10	11859	TRUE
OK	negbinomial.size	2.33646e-279	1.41642e-277	ATF7IP2	9046	TRUE
OK	negbinomial.size	1.08708e-278	6.57975e-277	GON7	8902	TRUE
OK	negbinomial.size	9.51478e-278	5.74993e-276	RPS19BP1	17650	TRUE
OK	negbinomial.size	9.6527e-278	5.8241e-276	MCTS1	13495	TRUE
OK	negbinomial.size	3.70647e-277	2.23284e-275	TMEM165	15340	TRUE
OK	negbinomial.size	2.03098e-276	1.22158e-274	RNF181	16823	TRUE
OK	negbinomial.size	1.28418e-275	7.71192e-274	CSRP2	14915	TRUE
OK	negbinomial.size	1.05316e-274	6.31466e-273	PTGES3	21198	TRUE
OK	negbinomial.size	1.14886e-274	6.87773e-273	UPK1B	10254	TRUE
OK	negbinomial.size	1.42741e-273	8.53202e-272	TPI1	24303	TRUE
OK	negbinomial.size	4.34098e-273	2.59068e-271	PLCB1	14886	TRUE
OK	negbinomial.size	1.18191e-272	7.04261e-271	TMEM230	15402	TRUE
OK	negbinomial.size	2.75788e-272	1.64079e-270	CAMTA1	12679	TRUE
OK	negbinomial.size	9.32992e-272	5.5422e-270	CPT1A	12463	TRUE
OK	negbinomial.size	1.35491e-271	8.03605e-270	DPY30	15397	TRUE
OK	negbinomial.size	2.33551e-271	1.38307e-269	ENY2	18791	TRUE
OK	negbinomial.size	6.51636e-271	3.85298e-269	LAMTOR4	19110	TRUE
OK	negbinomial.size	7.61993e-271	4.49857e-269	WFS1	9439	TRUE
OK	negbinomial.size	8.81032e-271	5.19335e-269	VPS37B	12591	TRUE
OK	negbinomial.size	1.001e-270	5.89144e-269	TXNL4A	16813	TRUE
OK	negbinomial.size	1.42335e-270	8.3644e-269	MRPL21	14729	TRUE
OK	negbinomial.size	7.05339e-270	4.13864e-268	ATP2B4	8760	TRUE
OK	negbinomial.size	7.19899e-270	4.21762e-268	SLC20A1	7749	TRUE
OK	negbinomial.size	2.81176e-269	1.64479e-267	SLC4A7	13100	TRUE
OK	negbinomial.size	7.33449e-269	4.28392e-267	DCN	4095	TRUE
OK	negbinomial.size	8.25643e-269	4.81508e-267	RPS17	14930	TRUE
OK	negbinomial.size	9.24356e-269	5.38259e-267	C19orf33	16158	TRUE
OK	negbinomial.size	1.03126e-268	5.99598e-267	GCSH	13157	TRUE
OK	negbinomial.size	9.1038e-268	5.28516e-266	IFT22	8240	TRUE
OK	negbinomial.size	4.38089e-267	2.53946e-265	MRPL47	9842	TRUE
OK	negbinomial.size	5.43277e-267	3.14445e-265	PHPT1	19838	TRUE
OK	negbinomial.size	9.48306e-267	5.48046e-265	CDC26	10058	TRUE
OK	negbinomial.size	3.44141e-266	1.98587e-264	ALKBH7	17520	TRUE
OK	negbinomial.size	7.80962e-266	4.49979e-264	TOMM5	8028	TRUE
OK	negbinomial.size	9.81123e-266	5.64462e-264	DSC2	8501	TRUE
OK	negbinomial.size	3.75193e-265	2.15534e-263	MRPS18C	13228	TRUE
OK	negbinomial.size	5.0948e-265	2.92239e-263	STRAP	14880	TRUE
OK	negbinomial.size	1.38797e-264	7.94952e-263	PSMB6	17736	TRUE
OK	negbinomial.size	1.60226e-264	9.16321e-263	TRPM6	10354	TRUE
OK	negbinomial.size	6.56826e-264	3.75075e-262	MINOS1	18315	TRUE
OK	negbinomial.size	6.78496e-264	3.86874e-262	RHEB	17490	TRUE
OK	negbinomial.size	7.81714e-264	4.45067e-262	COPZ1	16394	TRUE
OK	negbinomial.size	8.51e-264	4.83796e-262	NDUFA3	18254	TRUE
OK	negbinomial.size	1.51859e-263	8.62047e-262	MORN2	9688	TRUE
OK	negbinomial.size	1.8332e-263	1.0391e-261	GLRX2	9418	TRUE
OK	negbinomial.size	2.33066e-263	1.31913e-261	NDUFAF3	15889	TRUE
OK	negbinomial.size	8.3705e-263	4.73062e-261	OS9	11648	TRUE
OK	negbinomial.size	8.96606e-262	5.05976e-260	ACE	6388	TRUE
OK	negbinomial.size	2.19638e-261	1.23765e-259	NDUFA13	20423	TRUE
OK	negbinomial.size	2.94208e-261	1.65541e-259	MMP24OS	14528	TRUE
OK	negbinomial.size	5.66583e-261	3.18332e-259	TIMM10	11351	TRUE
OK	negbinomial.size	8.99706e-261	5.04756e-259	FAM200B	12693	TRUE
OK	negbinomial.size	1.30545e-260	7.3132e-259	GLG1	11065	TRUE
OK	negbinomial.size	4.37865e-260	2.44937e-258	ATP1B1	12899	TRUE
OK	negbinomial.size	7.69664e-260	4.29914e-258	PRDX2	20299	TRUE
OK	negbinomial.size	4.76623e-259	2.65842e-257	MRPS12	13906	TRUE
OK	negbinomial.size	6.81001e-259	3.79285e-257	AC025580.1	14329	TRUE
OK	negbinomial.size	2.27989e-258	1.26795e-256	COL18A1	12704	TRUE
OK	negbinomial.size	5.59263e-258	3.10581e-256	MZT1	6561	TRUE
OK	negbinomial.size	1.04045e-257	5.7697e-256	RGCC	9062	TRUE
OK	negbinomial.size	1.20122e-257	6.65162e-256	ETFB	14742	TRUE
OK	negbinomial.size	1.63574e-256	9.04467e-255	ERRFI1	16255	TRUE
OK	negbinomial.size	6.16863e-256	3.40597e-254	LSM2	12915	TRUE
OK	negbinomial.size	6.724e-256	3.70728e-254	KLF10	6916	TRUE
OK	negbinomial.size	1.399e-255	7.7023e-254	SORD	18963	TRUE
OK	negbinomial.size	2.90292e-255	1.59594e-253	TMEM219	18123	TRUE
OK	negbinomial.size	7.70875e-255	4.23198e-253	C11orf1	7212	TRUE
OK	negbinomial.size	2.13467e-254	1.17022e-252	MBTPS1	11656	TRUE
OK	negbinomial.size	3.6747e-254	2.0116e-252	FN1	3319	TRUE
OK	negbinomial.size	4.65641e-254	2.54537e-252	SRM	8144	TRUE
OK	negbinomial.size	1.83621e-253	1.00231e-251	CLDN7	17269	TRUE
OK	negbinomial.size	2.41918e-253	1.31866e-251	TMEM181	9293	TRUE
OK	negbinomial.size	6.84682e-253	3.7268e-251	SMIM20	11078	TRUE
OK	negbinomial.size	1.4375e-252	7.81342e-251	EIF5A	18734	TRUE
OK	negbinomial.size	4.77173e-252	2.58996e-250	RPL23	23364	TRUE
OK	negbinomial.size	1.18355e-251	6.41491e-250	GTF3A	12189	TRUE
OK	negbinomial.size	2.8434e-251	1.53896e-249	ISCU	9839	TRUE
OK	negbinomial.size	2.91439e-251	1.57516e-249	MRPL40	14914	TRUE
OK	negbinomial.size	2.96341e-251	1.59941e-249	CD164	14307	TRUE
OK	negbinomial.size	6.07999e-251	3.27687e-249	SNRPE	17512	TRUE
OK	negbinomial.size	9.11436e-251	4.90539e-249	CTNND1	13485	TRUE
OK	negbinomial.size	1.22035e-250	6.55881e-249	MRPL52	15467	TRUE
OK	negbinomial.size	1.48887e-250	7.99073e-249	GADD45GIP1	18843	TRUE
OK	negbinomial.size	3.31176e-250	1.77494e-248	ERH	18506	TRUE
OK	negbinomial.size	5.48574e-250	2.93598e-248	HSPB11	11683	TRUE
OK	negbinomial.size	5.77966e-250	3.08898e-248	VDAC2	19980	TRUE
OK	negbinomial.size	5.95753e-250	3.17961e-248	METTL5	13051	TRUE
OK	negbinomial.size	2.00137e-249	1.06668e-247	MAN2B2	9922	TRUE
OK	negbinomial.size	5.97545e-249	3.18033e-247	SPP1	10187	TRUE
OK	negbinomial.size	6.90699e-249	3.67104e-247	BNIP3	18145	TRUE
OK	negbinomial.size	7.96664e-249	4.22838e-247	MRPL57	17372	TRUE
OK	negbinomial.size	2.24895e-248	1.19201e-246	MRPS36	16607	TRUE
OK	negbinomial.size	2.4538e-248	1.29879e-246	COA4	15299	TRUE
OK	negbinomial.size	1.04364e-247	5.51635e-246	VCAN	7805	TRUE
OK	negbinomial.size	1.31691e-247	6.95121e-246	RAMP1	3380	TRUE
OK	negbinomial.size	1.43829e-247	7.58144e-246	CITED4	23081	TRUE
OK	negbinomial.size	2.59129e-247	1.36403e-245	DGUOK	16773	TRUE
OK	negbinomial.size	4.62818e-247	2.4329e-245	LSM5	14014	TRUE
OK	negbinomial.size	1.16575e-246	6.11965e-245	SRSF9	17718	TRUE
OK	negbinomial.size	1.52476e-246	7.99331e-245	NHP2	15438	TRUE
OK	negbinomial.size	1.83575e-246	9.61053e-245	PYURF	13417	TRUE
OK	negbinomial.size	6.70849e-246	3.50724e-244	HIGD2A	17480	TRUE
OK	negbinomial.size	8.50166e-246	4.43868e-244	BEX3	14716	TRUE
OK	negbinomial.size	1.08319e-245	5.64758e-244	RAB25	17557	TRUE
OK	negbinomial.size	4.61931e-245	2.40517e-243	MRPL34	13127	TRUE
OK	negbinomial.size	6.03682e-245	3.13473e-243	TAF9	10126	TRUE
OK	negbinomial.size	6.03308e-245	3.13473e-243	C9orf16	14716	TRUE
OK	negbinomial.size	7.20688e-245	3.73725e-243	HNRNPU	16742	TRUE
OK	negbinomial.size	1.57592e-244	8.16117e-243	CMC1	10134	TRUE
OK	negbinomial.size	1.97415e-244	1.02097e-242	C12orf57	16658	TRUE
OK	negbinomial.size	2.46539e-244	1.27331e-242	NAA10	12194	TRUE
OK	negbinomial.size	5.41399e-244	2.79243e-242	AP2S1	16771	TRUE
OK	negbinomial.size	7.97542e-244	4.10804e-242	TRIAP1	7363	TRUE
OK	negbinomial.size	1.33055e-243	6.8443e-242	ST14	9290	TRUE
OK	negbinomial.size	2.77401e-243	1.42503e-241	IRF1	7458	TRUE
OK	negbinomial.size	8.09321e-243	4.15199e-241	TXNL1	17223	TRUE
OK	negbinomial.size	1.40074e-242	7.17651e-241	PSMA2	14727	TRUE
OK	negbinomial.size	1.92831e-242	9.86625e-241	STMP1	14421	TRUE
OK	negbinomial.size	8.05983e-242	4.11835e-240	LSM10	9478	TRUE
OK	negbinomial.size	9.11493e-242	4.65128e-240	P4HB	17517	TRUE
OK	negbinomial.size	1.10405e-241	5.62638e-240	MT1H	18450	TRUE
OK	negbinomial.size	1.29923e-241	6.6123e-240	ZSWIM7	9763	TRUE
OK	negbinomial.size	1.78757e-241	9.08561e-240	RTRAF	17865	TRUE
OK	negbinomial.size	2.37978e-241	1.20796e-239	CBR1	13405	TRUE
OK	negbinomial.size	2.57957e-241	1.30764e-239	TPM2	3337	TRUE
OK	negbinomial.size	3.73184e-241	1.88926e-239	LAMP2	14798	TRUE
OK	negbinomial.size	4.05174e-241	2.0485e-239	LPP	11305	TRUE
OK	negbinomial.size	7.69038e-241	3.88304e-239	IRF2BP2	11766	TRUE
OK	negbinomial.size	1.28228e-240	6.466e-239	BCLAF1	13518	TRUE
OK	negbinomial.size	8.84519e-240	4.4544e-238	ZCRB1	17096	TRUE
OK	negbinomial.size	1.03434e-239	5.20207e-238	ATP5F1C	19791	TRUE
OK	negbinomial.size	1.25942e-239	6.32577e-238	TFCP2L1	12730	TRUE
OK	negbinomial.size	1.44504e-239	7.24864e-238	FAM177A1	24753	TRUE
OK	negbinomial.size	1.63369e-239	8.18424e-238	TSPAN1	6841	TRUE
OK	negbinomial.size	2.73165e-239	1.36668e-237	ABRACL	15888	TRUE
OK	negbinomial.size	3.55362e-239	1.77561e-237	PRR13	18950	TRUE
OK	negbinomial.size	6.13417e-239	3.06102e-237	ANAPC15	10452	TRUE
OK	negbinomial.size	8.29013e-239	4.1315e-237	AL078590.3	7072	TRUE
OK	negbinomial.size	1.07449e-238	5.34792e-237	CLU	2458	TRUE
OK	negbinomial.size	1.49989e-238	7.45554e-237	TUSC2	10375	TRUE
OK	negbinomial.size	2.21997e-238	1.10206e-236	PTRHD1	12616	TRUE
OK	negbinomial.size	2.36599e-238	1.17303e-236	POLR2F	14265	TRUE
OK	negbinomial.size	2.71961e-238	1.34661e-236	PIGT	13246	TRUE
OK	negbinomial.size	3.46205e-238	1.71202e-236	STAT3	13603	TRUE
OK	negbinomial.size	5.79848e-238	2.86372e-236	POLR2J3.1	6785	TRUE
OK	negbinomial.size	5.99362e-238	2.95629e-236	PDCD5	16834	TRUE
OK	negbinomial.size	1.57573e-237	7.76215e-236	ARHGEF12	11849	TRUE
OK	negbinomial.size	2.28094e-237	1.12216e-235	ZFAND5	13266	TRUE
OK	negbinomial.size	2.83732e-237	1.3941e-235	CHCHD10	15112	TRUE
OK	negbinomial.size	3.39232e-237	1.66467e-235	AC010642.2	6076	TRUE
OK	negbinomial.size	7.38428e-237	3.61896e-235	ATRX	12196	TRUE
OK	negbinomial.size	8.34711e-237	4.08561e-235	C7orf50	13070	TRUE
OK	negbinomial.size	2.56602e-236	1.25437e-234	BCL7C	13053	TRUE
OK	negbinomial.size	3.75392e-236	1.83273e-234	SRRM2	16301	TRUE
OK	negbinomial.size	6.45501e-236	3.14745e-234	WDR83OS	19365	TRUE
OK	negbinomial.size	8.48727e-236	4.13313e-234	PDIA4	12124	TRUE
OK	negbinomial.size	9.67917e-236	4.70759e-234	ZMYND8	13373	TRUE
OK	negbinomial.size	1.78801e-235	8.68519e-234	RBBP6	10254	TRUE
OK	negbinomial.size	3.8906e-235	1.88746e-233	UQCC2	7985	TRUE
OK	negbinomial.size	4.77068e-235	2.31149e-233	SNAPC5	6280	TRUE
OK	negbinomial.size	6.50017e-235	3.14549e-233	WASHC3	9824	TRUE
OK	negbinomial.size	7.28557e-235	3.52111e-233	ZNF706	15396	TRUE
OK	negbinomial.size	1.73136e-234	8.35712e-233	CCHCR1	5542	TRUE
OK	negbinomial.size	2.66433e-234	1.28444e-232	SLC25A39	13328	TRUE
OK	negbinomial.size	3.60911e-234	1.73772e-232	TPGS2	9503	TRUE
OK	negbinomial.size	4.23679e-234	2.03737e-232	TMEM134	16900	TRUE
OK	negbinomial.size	4.57956e-234	2.19945e-232	MRPS33	13290	TRUE
OK	negbinomial.size	9.33447e-234	4.47751e-232	COL6A1	4989	TRUE
OK	negbinomial.size	1.41383e-233	6.77334e-232	METTL26	14729	TRUE
OK	negbinomial.size	1.49113e-233	7.13476e-232	PPP1R14A	4960	TRUE
OK	negbinomial.size	2.52092e-233	1.2047e-231	RWDD1	13534	TRUE
OK	negbinomial.size	2.90791e-233	1.38791e-231	PAIP2	15142	TRUE
OK	negbinomial.size	3.48874e-233	1.66307e-231	FAM96B	18110	TRUE
OK	negbinomial.size	4.9683e-233	2.36543e-231	S100A6	16033	TRUE
OK	negbinomial.size	1.01404e-232	4.82193e-231	GTF2I	17606	TRUE
OK	negbinomial.size	5.17828e-232	2.4593e-230	TIMM13	16970	TRUE
OK	negbinomial.size	6.75288e-232	3.20315e-230	PSMA5	15555	TRUE
OK	negbinomial.size	1.11832e-231	5.29805e-230	KRT18	26223	TRUE
OK	negbinomial.size	4.78732e-231	2.26521e-229	URM1	7565	TRUE
OK	negbinomial.size	7.06507e-231	3.33885e-229	NKTR	11556	TRUE
OK	negbinomial.size	1.54015e-230	7.26959e-229	ORAI2	13952	TRUE
OK	negbinomial.size	1.76246e-230	8.30869e-229	SMS	18225	TRUE
OK	negbinomial.size	2.68135e-230	1.2625e-228	SNRPN	10116	TRUE
OK	negbinomial.size	2.99899e-230	1.41034e-228	ARL3	14343	TRUE
OK	negbinomial.size	5.65035e-230	2.65394e-228	MUC16	1733	FALSE
OK	negbinomial.size	7.86459e-230	3.68944e-228	ERBB2	9237	TRUE
OK	negbinomial.size	1.39838e-229	6.55205e-228	MRPL27	16743	TRUE
OK	negbinomial.size	1.6224e-229	7.59243e-228	UBE2M	14683	TRUE
OK	negbinomial.size	2.47254e-229	1.15568e-227	TRAPPC1	17104	TRUE
OK	negbinomial.size	2.53187e-229	1.18197e-227	POLE4	10023	TRUE
OK	negbinomial.size	2.85098e-229	1.32933e-227	MT1M	20693	TRUE
OK	negbinomial.size	3.11859e-229	1.45234e-227	RPS6KB2	9247	TRUE
OK	negbinomial.size	3.17088e-229	1.4749e-227	ITGB1BP1	8250	TRUE
OK	negbinomial.size	7.77514e-229	3.61215e-227	CHCHD5	13965	TRUE
OK	negbinomial.size	1.0586e-228	4.91205e-227	CENPM	5874	TRUE
OK	negbinomial.size	2.35053e-228	1.08936e-226	SDHAF3	7313	TRUE
OK	negbinomial.size	2.49569e-228	1.15524e-226	SWI5	10780	TRUE
OK	negbinomial.size	3.63085e-228	1.67868e-226	POLD4	5391	TRUE
OK	negbinomial.size	1.83419e-227	8.46993e-226	SF1	12327	TRUE
OK	negbinomial.size	2.55785e-227	1.17975e-225	UBE2L6	7119	TRUE
OK	negbinomial.size	1.80325e-226	8.30705e-225	BANF1	16837	TRUE
OK	negbinomial.size	1.89075e-226	8.69971e-225	PNISR	12177	TRUE
OK	negbinomial.size	3.6994e-226	1.70013e-224	IFT20	12295	TRUE
OK	negbinomial.size	3.73532e-226	1.71458e-224	ELK4	11582	TRUE
OK	negbinomial.size	4.45513e-226	2.04255e-224	ACP1	16380	TRUE
OK	negbinomial.size	5.43796e-226	2.49017e-224	SH3BGRL	13214	TRUE
OK	negbinomial.size	6.99316e-226	3.19851e-224	ATP6AP2	14146	TRUE
OK	negbinomial.size	4.12825e-225	1.88592e-223	ECH1	17205	TRUE
OK	negbinomial.size	5.51253e-225	2.51531e-223	INTS6	8744	TRUE
OK	negbinomial.size	9.33414e-225	4.25402e-223	NDUFA12	16561	TRUE
OK	negbinomial.size	1.73508e-224	7.89823e-223	MRPL54	16939	TRUE
OK	negbinomial.size	4.35871e-224	1.98177e-222	PDZD11	9557	TRUE
OK	negbinomial.size	1.0928e-223	4.96275e-222	HEBP2	22324	TRUE
OK	negbinomial.size	1.84274e-223	8.35855e-222	EIF3G	17014	TRUE
OK	negbinomial.size	3.09926e-223	1.40415e-221	MIA2	13077	TRUE
OK	negbinomial.size	1.11133e-222	5.02905e-221	APOO	11147	TRUE
OK	negbinomial.size	1.17315e-222	5.30252e-221	TMEM123	15439	TRUE
OK	negbinomial.size	2.43969e-222	1.10142e-220	NDUFAF8	11709	TRUE
OK	negbinomial.size	3.01416e-222	1.35917e-220	SCD	8600	TRUE
OK	negbinomial.size	9.2709e-222	4.1756e-220	NDUFA1	21263	TRUE
OK	negbinomial.size	1.26546e-221	5.69292e-220	RNASEH2C	11163	TRUE
OK	negbinomial.size	3.73852e-221	1.67988e-219	POLR3K	11129	TRUE
OK	negbinomial.size	4.12671e-221	1.85215e-219	FOXO3	12067	TRUE
OK	negbinomial.size	4.83399e-221	2.16705e-219	UCHL3	9395	TRUE
OK	negbinomial.size	8.40536e-221	3.76368e-219	VTI1B	13277	TRUE
OK	negbinomial.size	8.58317e-221	3.83882e-219	FAM84B	9356	TRUE
OK	negbinomial.size	8.90863e-221	3.97974e-219	RPL4	22330	TRUE
OK	negbinomial.size	1.2901e-220	5.75653e-219	TPD52	16563	TRUE
OK	negbinomial.size	3.40483e-220	1.5175e-218	GGCT	18080	TRUE
OK	negbinomial.size	5.43521e-220	2.41961e-218	TMEM126B	8870	TRUE
OK	negbinomial.size	5.55142e-220	2.46848e-218	COA6	10580	TRUE
OK	negbinomial.size	1.49024e-219	6.61881e-218	PMVK	13977	TRUE
OK	negbinomial.size	2.0768e-219	9.21331e-218	NDUFA5	16851	TRUE
OK	negbinomial.size	4.13923e-219	1.83416e-217	PPA2	10408	TRUE
OK	negbinomial.size	7.57313e-219	3.35192e-217	PTMA	28209	TRUE
OK	negbinomial.size	7.69361e-219	3.40132e-217	NDUFB8	18768	TRUE
OK	negbinomial.size	9.32059e-219	4.11586e-217	VBP1	9091	TRUE
OK	negbinomial.size	1.4213e-218	6.26907e-217	TRIP11	11057	TRUE
OK	negbinomial.size	1.70159e-218	7.49675e-217	EIF4G1	12146	TRUE
OK	negbinomial.size	5.30726e-218	2.33556e-216	TCTEX1D2	7516	TRUE
OK	negbinomial.size	1.22843e-217	5.39973e-216	TSHZ2	14034	TRUE
OK	negbinomial.size	5.91687e-217	2.59787e-215	RANBP17	11448	TRUE
OK	negbinomial.size	7.15628e-217	3.13846e-215	PATJ	12345	TRUE
OK	negbinomial.size	1.23415e-216	5.40631e-215	MRPL41	19585	TRUE
OK	negbinomial.size	1.25331e-216	5.484e-215	MT2A	25185	TRUE
OK	negbinomial.size	2.00847e-216	8.77824e-215	SLC30A2	14147	TRUE
OK	negbinomial.size	8.07094e-216	3.52348e-214	NEDD9	9576	TRUE
OK	negbinomial.size	8.63698e-216	3.76631e-214	PTTG1IP	13662	TRUE
OK	negbinomial.size	9.73569e-216	4.2406e-214	PSME1	19505	TRUE
OK	negbinomial.size	1.17878e-215	5.12865e-214	EIF3E	18874	TRUE
OK	negbinomial.size	3.96285e-215	1.7222e-213	EXPH5	6514	TRUE
OK	negbinomial.size	4.48005e-215	1.94477e-213	SS18L2	8204	TRUE
OK	negbinomial.size	7.74537e-215	3.35843e-213	ATP13A3	8515	TRUE
OK	negbinomial.size	1.03878e-214	4.49912e-213	SMIM5	13221	TRUE
OK	negbinomial.size	2.61126e-214	1.1297e-212	TCEAL8	13690	TRUE
OK	negbinomial.size	3.29611e-214	1.42438e-212	ACSL3	11963	TRUE
OK	negbinomial.size	1.12977e-213	4.87667e-212	SMIM19	14114	TRUE
OK	negbinomial.size	1.38592e-213	5.97565e-212	TMEM126A	8736	TRUE
OK	negbinomial.size	1.73097e-213	7.45501e-212	NDUFB6	14667	TRUE
OK	negbinomial.size	1.87393e-213	8.06169e-212	MYL6B	15598	TRUE
OK	negbinomial.size	3.0451e-213	1.30854e-211	BLOC1S2	7270	TRUE
OK	negbinomial.size	4.22218e-213	1.81233e-211	RETREG1	5985	TRUE
OK	negbinomial.size	4.57683e-213	1.96236e-211	SFT2D2	8469	TRUE
OK	negbinomial.size	1.03977e-212	4.45314e-211	HEXIM1	11633	TRUE
OK	negbinomial.size	1.31913e-212	5.64331e-211	CRIPT	9681	TRUE
OK	negbinomial.size	1.46912e-212	6.27794e-211	RSL24D1	13669	TRUE
OK	negbinomial.size	2.02462e-212	8.64211e-211	PFDN2	16285	TRUE
OK	negbinomial.size	2.78143e-212	1.18594e-210	CISD3	10222	TRUE
OK	negbinomial.size	2.83424e-212	1.20711e-210	TMEM99	7241	TRUE
OK	negbinomial.size	6.66956e-212	2.83745e-210	MRPL11	9648	TRUE
OK	negbinomial.size	8.53105e-212	3.62536e-210	SLC25A3	21533	TRUE
OK	negbinomial.size	1.06459e-211	4.5191e-210	ARL2	14092	TRUE
OK	negbinomial.size	1.11462e-211	4.72622e-210	RPL26L1	12182	TRUE
OK	negbinomial.size	1.64126e-211	6.95162e-210	BUD31	17799	TRUE
OK	negbinomial.size	2.17645e-211	9.20828e-210	MRPS14	7439	TRUE
OK	negbinomial.size	2.73555e-211	1.1561e-209	HMGB3	16115	TRUE
OK	negbinomial.size	3.77719e-211	1.59457e-209	NIT2	10655	TRUE
OK	negbinomial.size	2.04308e-210	8.61552e-209	OCEL1	10348	TRUE
OK	negbinomial.size	3.9071e-210	1.64578e-208	B4GALNT3	5027	TRUE
OK	negbinomial.size	4.80224e-210	2.02063e-208	PDIA6	17134	TRUE
OK	negbinomial.size	5.20706e-210	2.18856e-208	BPTF	13386	TRUE
OK	negbinomial.size	7.77467e-210	3.26417e-208	VEGFA	6207	TRUE
OK	negbinomial.size	1.05411e-209	4.42082e-208	BET1	11453	TRUE
OK	negbinomial.size	1.29343e-209	5.41857e-208	HINT2	11916	TRUE
OK	negbinomial.size	1.45022e-209	6.06879e-208	CELF1	11060	TRUE
OK	negbinomial.size	2.10483e-209	8.79856e-208	PEX2	8645	TRUE
OK	negbinomial.size	3.77762e-209	1.57739e-207	EMC4	16844	TRUE
OK	negbinomial.size	4.65284e-209	1.94074e-207	MYH14	9641	TRUE
OK	negbinomial.size	5.92439e-209	2.46843e-207	UROS	8032	TRUE
OK	negbinomial.size	8.92015e-209	3.7126e-207	LAMTOR1	16844	TRUE
OK	negbinomial.size	1.24431e-208	5.17326e-207	PART1	15333	TRUE
OK	negbinomial.size	1.58968e-208	6.60198e-207	CTGF	4239	TRUE
OK	negbinomial.size	1.86605e-208	7.7414e-207	TP53I3	17601	TRUE
OK	negbinomial.size	1.97211e-208	8.17253e-207	TPR	12591	TRUE
OK	negbinomial.size	3.04072e-208	1.25873e-206	SNRPC	14747	TRUE
OK	negbinomial.size	3.2896e-208	1.36029e-206	SNF8	13975	TRUE
OK	negbinomial.size	1.25511e-207	5.18444e-206	CCPG1	10178	TRUE
OK	negbinomial.size	2.14928e-207	8.86845e-206	MRPS17	6297	TRUE
OK	negbinomial.size	2.85791e-207	1.17798e-205	CDCP1	9521	TRUE
OK	negbinomial.size	4.48365e-207	1.84609e-205	RAP1A	12848	TRUE
OK	negbinomial.size	6.33606e-207	2.606e-205	DGCR6L	10577	TRUE
OK	negbinomial.size	9.24964e-207	3.80027e-205	RTN3	13601	TRUE
OK	negbinomial.size	1.30522e-206	5.35685e-205	SMIM30	11779	TRUE
OK	negbinomial.size	1.62931e-206	6.67982e-205	SDHB	12165	TRUE
OK	negbinomial.size	1.99443e-206	8.16803e-205	POLR2G	14686	TRUE
OK	negbinomial.size	2.09523e-206	8.5717e-205	C2orf76	7495	TRUE
OK	negbinomial.size	2.24642e-206	9.18041e-205	DYNC1H1	13934	TRUE
OK	negbinomial.size	3.76443e-206	1.53677e-204	AL445524.1	4191	TRUE
OK	negbinomial.size	5.94842e-206	2.42577e-204	MRPL17	10973	TRUE
OK	negbinomial.size	7.15995e-206	2.91673e-204	CMC2	7833	TRUE
OK	negbinomial.size	1.12717e-205	4.58686e-204	SAT1	28738	TRUE
OK	negbinomial.size	1.14258e-205	4.64462e-204	RBM25	13120	TRUE
OK	negbinomial.size	1.22793e-205	4.98629e-204	PSMA3	16243	TRUE
OK	negbinomial.size	1.79613e-205	7.28591e-204	SMIM4	8879	TRUE
OK	negbinomial.size	1.92514e-205	7.80098e-204	FIBP	13585	TRUE
OK	negbinomial.size	2.31018e-205	9.35134e-204	NFE2L1	10846	TRUE
OK	negbinomial.size	3.04004e-205	1.22928e-203	CLDN10	2545	TRUE
OK	negbinomial.size	5.31741e-205	2.1479e-203	PKIG	4929	TRUE
OK	negbinomial.size	8.14279e-205	3.28571e-203	MRPL18	15053	TRUE
OK	negbinomial.size	9.04667e-205	3.64661e-203	SNRPD3	18505	TRUE
OK	negbinomial.size	9.44793e-205	3.80435e-203	PPP1R9A	9105	TRUE
OK	negbinomial.size	2.29702e-204	9.23959e-203	MAF1	13985	TRUE
OK	negbinomial.size	5.98285e-204	2.40404e-202	SPINT1-AS1	14538	TRUE
OK	negbinomial.size	6.83344e-204	2.74295e-202	COMMD8	6729	TRUE
OK	negbinomial.size	7.77275e-204	3.11674e-202	TRPT1	9737	TRUE
OK	negbinomial.size	1.91526e-203	7.67182e-202	HSPA1A	14914	TRUE
OK	negbinomial.size	2.52393e-203	1.00994e-201	HOXB-AS3	11840	TRUE
OK	negbinomial.size	3.7558e-203	1.5013e-201	NDUFB11	21458	TRUE
OK	negbinomial.size	4.6526e-203	1.85785e-201	ICAM3	6587	TRUE
OK	negbinomial.size	2.74325e-202	1.09428e-200	UQCRFS1	15492	TRUE
OK	negbinomial.size	3.09711e-202	1.23415e-200	FDX1	9650	TRUE
OK	negbinomial.size	4.09557e-202	1.63032e-200	SNHG25	3008	TRUE
OK	negbinomial.size	6.02429e-202	2.39561e-200	LRIG1	8604	TRUE
OK	negbinomial.size	8.79751e-202	3.49478e-200	C1orf53	5964	TRUE
OK	negbinomial.size	1.08355e-201	4.2999e-200	DMAC1	12254	TRUE
OK	negbinomial.size	1.32727e-201	5.26163e-200	TRAPPC6A	13855	TRUE
OK	negbinomial.size	1.74649e-201	6.9164e-200	SNAPIN	7786	TRUE
OK	negbinomial.size	1.90443e-201	7.5341e-200	EIF4EBP1	5055	TRUE
OK	negbinomial.size	1.99252e-201	7.87446e-200	ARL6IP4	18351	TRUE
OK	negbinomial.size	3.94035e-201	1.55563e-199	JUP	15763	TRUE
OK	negbinomial.size	6.53277e-201	2.57645e-199	GCHFR	9562	TRUE
OK	negbinomial.size	6.75929e-201	2.66305e-199	YBEY	5830	TRUE
OK	negbinomial.size	8.82208e-201	3.47219e-199	PSMB2	15311	TRUE
OK	negbinomial.size	1.69549e-200	6.66625e-199	C19orf70	18409	TRUE
OK	negbinomial.size	2.64177e-200	1.03762e-198	PDLIM1	17466	TRUE
OK	negbinomial.size	4.33054e-200	1.69918e-198	NFU1	8009	TRUE
OK	negbinomial.size	8.65504e-200	3.39253e-198	EEF1D	20012	TRUE
OK	negbinomial.size	8.84397e-200	3.46304e-198	KIF9	7619	TRUE
OK	negbinomial.size	9.85014e-200	3.8531e-198	MCUR1	9635	TRUE
OK	negbinomial.size	1.3736e-199	5.36768e-198	CCDC47	10343	TRUE
OK	negbinomial.size	1.51847e-199	5.92774e-198	TEN1	8669	TRUE
OK	negbinomial.size	2.53228e-199	9.87536e-198	FAM129B	15287	TRUE
OK	negbinomial.size	2.5349e-199	9.87554e-198	MRPL15	13723	TRUE
OK	negbinomial.size	3.93895e-199	1.533e-197	AC006116.8	9082	TRUE
OK	negbinomial.size	4.03734e-199	1.5697e-197	CYP26A1	10146	TRUE
OK	negbinomial.size	4.15719e-199	1.61466e-197	MAGOH	11912	TRUE
OK	negbinomial.size	1.28024e-198	4.96742e-197	NUDT22	11639	TRUE
OK	negbinomial.size	4.48206e-198	1.73732e-196	CCDC90B	10545	TRUE
OK	negbinomial.size	4.70165e-198	1.8206e-196	NUDCD2	10780	TRUE
OK	negbinomial.size	5.34013e-198	2.06575e-196	TATDN1	10089	TRUE
OK	negbinomial.size	5.45982e-198	2.10992e-196	OLA1	11237	TRUE
OK	negbinomial.size	8.16062e-198	3.15046e-196	C3orf14	7031	TRUE
OK	negbinomial.size	1.47665e-197	5.69496e-196	ZSCAN16-AS1	5021	TRUE
OK	negbinomial.size	3.49425e-197	1.34627e-195	FMC1	12054	TRUE
OK	negbinomial.size	3.64624e-197	1.40342e-195	PDCD2	11367	TRUE
OK	negbinomial.size	3.67229e-197	1.41203e-195	SSNA1	17503	TRUE
OK	negbinomial.size	4.60788e-197	1.77e-195	CHD4	12070	TRUE
OK	negbinomial.size	5.51676e-197	2.117e-195	LSM6	6993	TRUE
OK	negbinomial.size	7.60004e-197	2.91353e-195	COMMD1	12623	TRUE
OK	negbinomial.size	7.94392e-197	3.04232e-195	CREB3L1	19066	TRUE
OK	negbinomial.size	8.62458e-197	3.2997e-195	LEFTY1	3176	TRUE
OK	negbinomial.size	2.22361e-196	8.49888e-195	NDUFA8	14409	TRUE
OK	negbinomial.size	2.5152e-196	9.6038e-195	TRAPPC2L	11597	TRUE
OK	negbinomial.size	4.11307e-196	1.56894e-194	SORBS2	11194	TRUE
OK	negbinomial.size	4.96116e-196	1.89056e-194	MRPL36	10969	TRUE
OK	negbinomial.size	5.41904e-196	2.063e-194	PSMG1	7840	TRUE
OK	negbinomial.size	8.38128e-196	3.18754e-194	VAMP3	7988	TRUE
OK	negbinomial.size	8.80071e-196	3.34375e-194	COX16	12309	TRUE
OK	negbinomial.size	1.17599e-195	4.46364e-194	NDUFS8	15698	TRUE
OK	negbinomial.size	2.31675e-195	8.78488e-194	HGD	23081	TRUE
OK	negbinomial.size	2.55137e-195	9.66498e-194	METTL23	10625	TRUE
OK	negbinomial.size	2.61101e-195	9.88114e-194	HIKESHI	9924	TRUE
OK	negbinomial.size	2.7997e-195	1.05848e-193	TMEM154	13918	TRUE
OK	negbinomial.size	4.59289e-195	1.73472e-193	MEA1	10844	TRUE
OK	negbinomial.size	5.54708e-195	2.09305e-193	RAB4A	15757	TRUE
OK	negbinomial.size	1.21353e-194	4.57445e-193	LSM7	18398	TRUE
OK	negbinomial.size	1.22455e-194	4.61147e-193	BAD	11964	TRUE
OK	negbinomial.size	1.31474e-194	4.94627e-193	HAX1	12044	TRUE
OK	negbinomial.size	1.36064e-194	5.11394e-193	ARID1B	10389	TRUE
OK	negbinomial.size	1.85263e-194	6.95624e-193	NABP1	6684	TRUE
OK	negbinomial.size	2.17979e-194	8.17665e-193	CSNK2B	15626	TRUE
OK	negbinomial.size	6.21549e-194	2.32923e-192	C1R	3855	TRUE
OK	negbinomial.size	8.56519e-194	3.20664e-192	MCEE	7421	TRUE
OK	negbinomial.size	9.73699e-194	3.64179e-192	RHOA	20339	TRUE
OK	negbinomial.size	1.92639e-193	7.198e-192	ACTG2	8458	TRUE
OK	negbinomial.size	2.79462e-193	1.0432e-191	AAMDC	11250	TRUE
OK	negbinomial.size	3.77225e-193	1.40677e-191	PSMG2	13511	TRUE
OK	negbinomial.size	4.53311e-193	1.68887e-191	FAM96A	7680	TRUE
OK	negbinomial.size	5.17723e-193	1.92697e-191	LYRM1	6041	TRUE
OK	negbinomial.size	5.59365e-193	2.07995e-191	RBM47	9671	TRUE
OK	negbinomial.size	6.00148e-193	2.22944e-191	UBE2V2	11825	TRUE
OK	negbinomial.size	6.69678e-193	2.48532e-191	UBC	25594	TRUE
OK	negbinomial.size	7.44684e-193	2.76101e-191	SVIP	13806	TRUE
OK	negbinomial.size	1.08905e-192	4.03388e-191	FAIM	13459	TRUE
OK	negbinomial.size	1.7544e-192	6.49214e-191	SSSCA1	9800	TRUE
OK	negbinomial.size	2.9169e-192	1.07835e-190	TXNDC16	6640	TRUE
OK	negbinomial.size	3.48441e-192	1.28692e-190	MCRIP1	11199	TRUE
OK	negbinomial.size	3.76889e-192	1.39065e-190	ISCA1	9018	TRUE
OK	negbinomial.size	3.93842e-192	1.4518e-190	YME1L1	12740	TRUE
OK	negbinomial.size	6.36674e-192	2.3447e-190	IMMP1L	8415	TRUE
OK	negbinomial.size	1.63954e-191	6.03218e-190	PIN1	12657	TRUE
OK	negbinomial.size	1.67603e-191	6.16052e-190	MALSU1	10582	TRUE
OK	negbinomial.size	1.85147e-191	6.79886e-190	KIDINS220	9122	TRUE
OK	negbinomial.size	2.05629e-191	7.5438e-190	UCP2	17280	TRUE
OK	negbinomial.size	2.47928e-191	9.0869e-190	HOOK3	13252	TRUE
OK	negbinomial.size	1.21381e-190	4.44455e-189	C14orf119	11748	TRUE
OK	negbinomial.size	1.96594e-190	7.19171e-189	DCTN3	14905	TRUE
OK	negbinomial.size	2.4165e-190	8.8315e-189	TAOK1	10953	TRUE
OK	negbinomial.size	2.4834e-190	9.06737e-189	MAP2K2	13079	TRUE
OK	negbinomial.size	3.85603e-190	1.40657e-188	NUDT16	15373	TRUE
OK	negbinomial.size	6.10401e-190	2.22446e-188	STOML2	13244	TRUE
OK	negbinomial.size	6.1204e-190	2.22832e-188	STX8	9759	TRUE
OK	negbinomial.size	7.18433e-190	2.61319e-188	BAX	11041	TRUE
OK	negbinomial.size	7.29798e-190	2.65202e-188	ARPC5	19715	TRUE
OK	negbinomial.size	7.94901e-190	2.88586e-188	POLR1D	17042	TRUE
OK	negbinomial.size	8.0064e-190	2.90395e-188	LSM1	12500	TRUE
OK	negbinomial.size	1.30758e-189	4.73817e-188	RARS2	7945	TRUE
OK	negbinomial.size	1.72161e-189	6.23254e-188	KXD1	9799	TRUE
OK	negbinomial.size	2.52375e-189	9.12782e-188	PRSS8	10434	TRUE
OK	negbinomial.size	6.82997e-189	2.46792e-187	ARPC2	20527	TRUE
OK	negbinomial.size	1.71895e-188	6.20536e-187	KDM6B	7088	TRUE
OK	negbinomial.size	3.16846e-188	1.14273e-186	PGLS	16249	TRUE
OK	negbinomial.size	7.29254e-188	2.62764e-186	VAMP5	5318	TRUE
OK	negbinomial.size	8.97699e-188	3.23155e-186	COA5	11895	TRUE
OK	negbinomial.size	9.29097e-188	3.34144e-186	MRPS7	13351	TRUE
OK	negbinomial.size	1.0823e-187	3.88879e-186	PSME2	15856	TRUE
OK	negbinomial.size	1.16925e-187	4.19726e-186	C1orf43	15880	TRUE
OK	negbinomial.size	2.74822e-187	9.85608e-186	SNRPD1	16160	TRUE
OK	negbinomial.size	3.25122e-187	1.16491e-185	PLXNB2	10392	TRUE
OK	negbinomial.size	6.29869e-187	2.25472e-185	AP1S1	13696	TRUE
OK	negbinomial.size	1.93568e-186	6.92262e-185	GGPS1	6874	TRUE
OK	negbinomial.size	2.29126e-186	8.18666e-185	TMEM245	8513	TRUE
OK	negbinomial.size	2.60627e-186	9.30353e-185	EIF2A	11387	TRUE
OK	negbinomial.size	3.07885e-186	1.09803e-184	IFNGR1	14898	TRUE
OK	negbinomial.size	1.27471e-185	4.54186e-184	SRA1	11814	TRUE
OK	negbinomial.size	1.28251e-185	4.56541e-184	PRR34-AS1	8631	TRUE
OK	negbinomial.size	1.50197e-185	5.34167e-184	ESD	15711	TRUE
OK	negbinomial.size	3.54138e-185	1.2583e-183	SESTD1	9721	TRUE
OK	negbinomial.size	4.49544e-185	1.59582e-183	CDK2AP1	6113	TRUE
OK	negbinomial.size	1.17686e-184	4.17382e-183	RBM8A	17035	TRUE
OK	negbinomial.size	1.23858e-184	4.38867e-183	SLC3A1	3183	TRUE
OK	negbinomial.size	1.54259e-184	5.46083e-183	THOC7	14909	TRUE
OK	negbinomial.size	1.90578e-184	6.74031e-183	BBIP1	7758	TRUE
OK	negbinomial.size	3.02844e-184	1.07011e-182	CHMP4A	15489	TRUE
OK	negbinomial.size	6.11106e-184	2.15737e-182	VEGFB	11215	TRUE
OK	negbinomial.size	8.61058e-184	3.03697e-182	AKR7A2	10926	TRUE
OK	negbinomial.size	1.05274e-183	3.70962e-182	GREM2	6970	TRUE
OK	negbinomial.size	1.78905e-183	6.29845e-182	MTHFS	6701	TRUE
OK	negbinomial.size	2.95789e-183	1.04038e-181	SDHD	9641	TRUE
OK	negbinomial.size	6.81242e-183	2.39395e-181	TMEM14B	16507	TRUE
OK	negbinomial.size	7.99034e-183	2.80532e-181	RNF5	9281	TRUE
OK	negbinomial.size	1.23869e-182	4.34493e-181	TXNDC9	9010	TRUE
OK	negbinomial.size	2.02433e-182	7.09422e-181	NUDT2	6831	TRUE
OK	negbinomial.size	3.1599e-182	1.10637e-180	AP3S1	9258	TRUE
OK	negbinomial.size	3.3956e-182	1.18781e-180	DCTN6	10581	TRUE
OK	negbinomial.size	3.95241e-182	1.38133e-180	IGF1	4902	TRUE
OK	negbinomial.size	4.62979e-182	1.61659e-180	ZNHIT3	9375	TRUE
OK	negbinomial.size	5.6912e-182	1.9854e-180	SLC2A1	8227	TRUE
OK	negbinomial.size	1.02789e-181	3.58258e-180	MRPS11	10226	TRUE
OK	negbinomial.size	1.04961e-181	3.65498e-180	SSU72	17476	TRUE
OK	negbinomial.size	3.12091e-181	1.08578e-179	HSCB	6676	TRUE
OK	negbinomial.size	3.41779e-181	1.18799e-179	AC023043.1	5276	TRUE
OK	negbinomial.size	3.98334e-181	1.38332e-179	AC027644.3	6011	TRUE
OK	negbinomial.size	4.30405e-181	1.49334e-179	DNPH1	10327	TRUE
OK	negbinomial.size	5.78956e-181	2.00694e-179	MAGOHB	10539	TRUE
OK	negbinomial.size	6.39397e-181	2.21446e-179	SLC39A6	10766	TRUE
OK	negbinomial.size	7.43e-181	2.57096e-179	DECR1	10285	TRUE
OK	negbinomial.size	8.26067e-181	2.85581e-179	KLF4	6767	TRUE
OK	negbinomial.size	1.55566e-180	5.37326e-179	RAD51C	6771	TRUE
OK	negbinomial.size	1.67007e-180	5.76324e-179	MDH2	17666	TRUE
OK	negbinomial.size	1.88562e-180	6.50125e-179	MAP3K13	11233	TRUE
OK	negbinomial.size	1.97798e-180	6.81357e-179	HDDC3	8262	TRUE
OK	negbinomial.size	2.45456e-180	8.44767e-179	LDHB	18604	TRUE
OK	negbinomial.size	2.90934e-180	1.00039e-178	UTRN	8144	TRUE
OK	negbinomial.size	4.71524e-180	1.6199e-178	LINC02482	5043	TRUE
OK	negbinomial.size	4.84957e-180	1.66456e-178	NANS	13998	TRUE
OK	negbinomial.size	6.39671e-180	2.19363e-178	SERINC3	11572	TRUE
OK	negbinomial.size	6.75153e-180	2.31324e-178	ZNF593	12986	TRUE
OK	negbinomial.size	8.18849e-180	2.80308e-178	PSMB5	17895	TRUE
OK	negbinomial.size	1.01698e-179	3.4782e-178	MED31	8498	TRUE
OK	negbinomial.size	1.05418e-179	3.60224e-178	CACYBP	18999	TRUE
OK	negbinomial.size	1.4989e-179	5.11734e-178	MED11	8614	TRUE
OK	negbinomial.size	1.71296e-179	5.84296e-178	DNAJC4	9497	TRUE
OK	negbinomial.size	1.94135e-179	6.61611e-178	SERPINF1	3026	TRUE
OK	negbinomial.size	2.72601e-179	9.282e-178	TOMM22	11991	TRUE
OK	negbinomial.size	2.85665e-179	9.71817e-178	TRAPPC2B	8307	TRUE
OK	negbinomial.size	3.19357e-179	1.08548e-177	ZBTB10	10828	TRUE
OK	negbinomial.size	5.76206e-179	1.95676e-177	IMP4	8966	TRUE
OK	negbinomial.size	6.99919e-179	2.37477e-177	BAG1	17090	TRUE
OK	negbinomial.size	7.74227e-179	2.62457e-177	C4BPA	1917	FALSE
OK	negbinomial.size	8.57336e-179	2.90374e-177	ACOT13	5976	TRUE
OK	negbinomial.size	8.73453e-179	2.95572e-177	RANBP1	14213	TRUE
OK	negbinomial.size	1.40422e-178	4.74763e-177	THEM4	14451	TRUE
OK	negbinomial.size	1.87564e-178	6.33591e-177	LEPROT	13081	TRUE
OK	negbinomial.size	2.10179e-178	7.09358e-177	CFLAR	12526	TRUE
OK	negbinomial.size	2.72114e-178	9.17583e-177	VPS28	19748	TRUE
OK	negbinomial.size	3.29477e-178	1.11004e-176	C15orf61	6718	TRUE
OK	negbinomial.size	4.21516e-178	1.41888e-176	CST1	7243	TRUE
OK	negbinomial.size	6.38491e-178	2.14737e-176	MRPL14	17150	TRUE
OK	negbinomial.size	7.56585e-178	2.54231e-176	NFIC	16160	TRUE
OK	negbinomial.size	1.39032e-177	4.66772e-176	NUDT14	13416	TRUE
OK	negbinomial.size	1.53385e-177	5.14511e-176	SCAND1	18115	TRUE
OK	negbinomial.size	2.7109e-177	9.08544e-176	IGFBP4	3366	TRUE
OK	negbinomial.size	4.67571e-177	1.56567e-175	CDKN2AIPNL	5051	TRUE
OK	negbinomial.size	7.60507e-177	2.54435e-175	FZD6	8586	TRUE
OK	negbinomial.size	9.94656e-177	3.32482e-175	AK6	8242	TRUE
OK	negbinomial.size	1.72859e-176	5.77312e-175	POLD2	9840	TRUE
OK	negbinomial.size	2.68556e-176	8.96136e-175	STX18	21942	TRUE
OK	negbinomial.size	3.87538e-176	1.29204e-174	TMED10	15632	TRUE
OK	negbinomial.size	8.71896e-176	2.90435e-174	GPN3	7273	TRUE
OK	negbinomial.size	9.92092e-176	3.30187e-174	ATL3	12083	TRUE
OK	negbinomial.size	1.32464e-175	4.40483e-174	COX20	12165	TRUE
OK	negbinomial.size	1.52434e-175	5.06449e-174	UBE2N	15183	TRUE
OK	negbinomial.size	2.16622e-175	7.19087e-174	MRPL22	10735	TRUE
OK	negbinomial.size	2.51051e-175	8.32657e-174	TSTA3	12529	TRUE
OK	negbinomial.size	3.34735e-175	1.10925e-173	NOL7	14320	TRUE
OK	negbinomial.size	3.91483e-175	1.29618e-173	ZBTB8OS	10596	TRUE
OK	negbinomial.size	8.03751e-175	2.65889e-173	2023-03-02	7225	TRUE
OK	negbinomial.size	1.46709e-174	4.84912e-173	CTSB	12856	TRUE
OK	negbinomial.size	1.82462e-174	6.02564e-173	FAM104B	5629	TRUE
OK	negbinomial.size	2.35248e-174	7.76216e-173	SIVA1	13683	TRUE
OK	negbinomial.size	2.92813e-174	9.65326e-173	UBE2V1	3888	TRUE
OK	negbinomial.size	3.94366e-174	1.299e-172	NSA2	15910	TRUE
OK	negbinomial.size	4.14345e-174	1.36364e-172	PRUNE2	7522	TRUE
OK	negbinomial.size	5.29756e-174	1.74198e-172	NDUFB5	13220	TRUE
OK	negbinomial.size	1.07147e-173	3.52026e-172	WEE1	8394	TRUE
OK	negbinomial.size	1.13296e-173	3.7191e-172	MED8	8653	TRUE
OK	negbinomial.size	1.97761e-173	6.48622e-172	NCKAP1	12933	TRUE
OK	negbinomial.size	2.57111e-173	8.42561e-172	TRIR	18451	TRUE
OK	negbinomial.size	3.03043e-173	9.92233e-172	SCGB1D4	12826	TRUE
OK	negbinomial.size	3.5813e-173	1.1716e-171	CALM3	16158	TRUE
OK	negbinomial.size	5.24917e-173	1.71577e-171	TMEM54	8515	TRUE
OK	negbinomial.size	6.23932e-173	2.03768e-171	SQLE	13224	TRUE
OK	negbinomial.size	9.90136e-173	3.23091e-171	PPM1H	16632	TRUE
OK	negbinomial.size	1.07231e-172	3.49608e-171	EGR3	3988	TRUE
OK	negbinomial.size	1.37759e-172	4.48759e-171	THYN1	8360	TRUE
OK	negbinomial.size	1.69086e-172	5.50339e-171	UBE2D4	5048	TRUE
OK	negbinomial.size	2.16951e-172	7.05533e-171	ISCA2	7758	TRUE
OK	negbinomial.size	2.22373e-172	7.22551e-171	MRPL58	7363	TRUE
OK	negbinomial.size	2.30999e-172	7.49946e-171	PSMD9	7344	TRUE
OK	negbinomial.size	2.61332e-172	8.47706e-171	RANGRF	6316	TRUE
OK	negbinomial.size	2.65536e-172	8.60616e-171	CTNNA1	16071	TRUE
OK	negbinomial.size	4.93292e-172	1.59743e-170	TFRC	9370	TRUE
OK	negbinomial.size	6.12411e-172	1.98151e-170	NDUFS4	13323	TRUE
OK	negbinomial.size	6.94041e-172	2.24374e-170	COMMD9	6786	TRUE
OK	negbinomial.size	9.44359e-172	3.05041e-170	CHCHD7	7413	TRUE
OK	negbinomial.size	1.06682e-171	3.44307e-170	PFDN4	11135	TRUE
OK	negbinomial.size	1.72885e-171	5.57503e-170	TAPBP	9526	TRUE
OK	negbinomial.size	2.4788e-171	7.9867e-170	POP4	9163	TRUE
OK	negbinomial.size	2.83527e-171	9.12759e-170	LAGE3	5844	TRUE
OK	negbinomial.size	3.0117e-171	9.68741e-170	PITPNA-AS1	5788	TRUE
OK	negbinomial.size	5.51436e-171	1.77226e-169	C12orf10	9273	TRUE
OK	negbinomial.size	5.58667e-171	1.794e-169	ZNF524	7878	TRUE
OK	negbinomial.size	6.77786e-171	2.1747e-169	MRPS25	9457	TRUE
OK	negbinomial.size	6.84182e-171	2.19338e-169	LCMT1	7577	TRUE
OK	negbinomial.size	7.98528e-171	2.55782e-169	UBE2A	11569	TRUE
OK	negbinomial.size	8.71691e-171	2.78985e-169	DYRK4	5713	TRUE
OK	negbinomial.size	9.50582e-171	3.0398e-169	IFRD1	7475	TRUE
OK	negbinomial.size	1.16715e-170	3.72924e-169	SLC15A1	1135	FALSE
OK	negbinomial.size	1.19511e-170	3.81541e-169	FUNDC2	10263	TRUE
OK	negbinomial.size	1.34351e-170	4.28561e-169	CCDC146	12271	TRUE
OK	negbinomial.size	1.9016e-170	6.06079e-169	ALG13	10239	TRUE
OK	negbinomial.size	3.05841e-170	9.73971e-169	TSFM	7059	TRUE
OK	negbinomial.size	4.24601e-170	1.35105e-168	GLIS3	11392	TRUE
OK	negbinomial.size	1.21856e-169	3.87414e-168	SMIM29	8892	TRUE
OK	negbinomial.size	1.24504e-169	3.95508e-168	STK16	7219	TRUE
OK	negbinomial.size	1.26008e-169	3.99953e-168	CHCHD3	6839	TRUE
OK	negbinomial.size	1.4576e-169	4.62263e-168	SUMO3	9978	TRUE
OK	negbinomial.size	1.72305e-169	5.45999e-168	POR	9286	TRUE
OK	negbinomial.size	2.55854e-169	8.10079e-168	TAF12	7253	TRUE
OK	negbinomial.size	4.81461e-169	1.52313e-167	ABHD17A	12226	TRUE
OK	negbinomial.size	4.96717e-169	1.5701e-167	ALDH1A3	2181	TRUE
OK	negbinomial.size	5.55184e-169	1.75347e-167	CHMP5	17991	TRUE
OK	negbinomial.size	6.14197e-169	1.93826e-167	NUTF2	10359	TRUE
OK	negbinomial.size	1.00751e-168	3.17684e-167	KIF5B	14822	TRUE
OK	negbinomial.size	1.1847e-168	3.73249e-167	TMEM260	8743	TRUE
OK	negbinomial.size	1.22623e-168	3.86016e-167	FGD4	12350	TRUE
OK	negbinomial.size	1.23322e-168	3.87899e-167	MRPL12	11654	TRUE
OK	negbinomial.size	1.72221e-168	5.41262e-167	DTD1	6457	TRUE
OK	negbinomial.size	1.86758e-168	5.8647e-167	TMEM183A	10883	TRUE
OK	negbinomial.size	2.04403e-168	6.41354e-167	PYM1	8940	TRUE
OK	negbinomial.size	2.12933e-168	6.67571e-167	MRPL46	6425	TRUE
OK	negbinomial.size	2.4647e-168	7.72084e-167	DNAJC19	10110	TRUE
OK	negbinomial.size	3.9326e-168	1.23091e-166	CCNC	8438	TRUE
OK	negbinomial.size	4.68767e-168	1.46605e-166	LLPH	9786	TRUE
OK	negbinomial.size	6.85771e-168	2.14298e-166	DTYMK	7364	TRUE
OK	negbinomial.size	7.48941e-168	2.33848e-166	MRPL13	12264	TRUE
OK	negbinomial.size	8.09008e-168	2.52397e-166	NPTN	12286	TRUE
OK	negbinomial.size	8.77123e-168	2.73426e-166	MLX	10860	TRUE
OK	negbinomial.size	1.70286e-167	5.30401e-166	AFF4	11066	TRUE
OK	negbinomial.size	1.87873e-167	5.84706e-166	MRPS23	10968	TRUE
OK	negbinomial.size	2.01231e-167	6.25774e-166	POP7	13307	TRUE
OK	negbinomial.size	3.71168e-167	1.1533e-165	XPR1	9879	TRUE
OK	negbinomial.size	4.0213e-167	1.24849e-165	EIF1B	12985	TRUE
OK	negbinomial.size	4.38713e-167	1.36097e-165	ZCCHC17	10784	TRUE
OK	negbinomial.size	7.22248e-167	2.23873e-165	IAH1	12015	TRUE
OK	negbinomial.size	7.36469e-167	2.28097e-165	SLC25A11	11081	TRUE
OK	negbinomial.size	7.88909e-167	2.44142e-165	EMC2	9255	TRUE
OK	negbinomial.size	8.8936e-167	2.75006e-165	PODXL	8147	TRUE
OK	negbinomial.size	2.18742e-166	6.75846e-165	GAL	13141	TRUE
OK	negbinomial.size	2.22142e-166	6.85798e-165	CNKSR3	11265	TRUE
OK	negbinomial.size	4.4187e-166	1.36305e-164	CLSTN1	9319	TRUE
OK	negbinomial.size	4.48897e-166	1.38361e-164	ACTA2	2388	TRUE
OK	negbinomial.size	5.16255e-166	1.58995e-164	FAAP20	12374	TRUE
OK	negbinomial.size	1.03211e-165	3.17611e-164	PTGR1	15623	TRUE
OK	negbinomial.size	3.73304e-165	1.14785e-163	GNAQ	11901	TRUE
OK	negbinomial.size	3.79514e-165	1.16601e-163	SPAG9	11737	TRUE
OK	negbinomial.size	5.16474e-165	1.58553e-163	SKA2	5937	TRUE
OK	negbinomial.size	5.40187e-165	1.65701e-163	COL6A2	3961	TRUE
OK	negbinomial.size	6.21462e-165	1.90479e-163	CBWD1	6891	TRUE
OK	negbinomial.size	7.44437e-165	2.27989e-163	CCNI	21251	TRUE
OK	negbinomial.size	1.15878e-164	3.54602e-163	POU5F1	9823	TRUE
OK	negbinomial.size	1.20796e-164	3.69358e-163	SLC44A4	5874	TRUE
OK	negbinomial.size	4.08333e-164	1.24756e-162	ZNF226	7561	TRUE
OK	negbinomial.size	4.94881e-164	1.51078e-162	AC100810.1	6782	TRUE
OK	negbinomial.size	9.5365e-164	2.90901e-162	KCNK6	6059	TRUE
OK	negbinomial.size	9.98124e-164	3.04226e-162	MRPL55	14238	TRUE
OK	negbinomial.size	1.1225e-163	3.41863e-162	PIH1D1	10665	TRUE
OK	negbinomial.size	1.34181e-163	4.08331e-162	MPHOSPH6	7715	TRUE
OK	negbinomial.size	1.40976e-163	4.2867e-162	TUT7	8374	TRUE
OK	negbinomial.size	1.49218e-163	4.53373e-162	LINC00467	3952	TRUE
OK	negbinomial.size	1.9844e-163	6.02448e-162	SELENOM	3174	TRUE
OK	negbinomial.size	2.71295e-163	8.22978e-162	ZNF32	4807	TRUE
OK	negbinomial.size	2.82744e-163	8.57031e-162	UBE2F	6754	TRUE
OK	negbinomial.size	3.4091e-163	1.03252e-161	SCP2	19099	TRUE
OK	negbinomial.size	3.86824e-163	1.17066e-161	BAZ2B	11005	TRUE
OK	negbinomial.size	4.00677e-163	1.21163e-161	SURF2	5646	TRUE
OK	negbinomial.size	4.10632e-163	1.24075e-161	COPS4	8010	TRUE
OK	negbinomial.size	4.29721e-163	1.29741e-161	ISG15	12419	TRUE
OK	negbinomial.size	4.79327e-163	1.44604e-161	CLIP1	10375	TRUE
OK	negbinomial.size	7.21351e-163	2.17448e-161	ERI3	7767	TRUE
OK	negbinomial.size	1.25405e-162	3.77732e-161	CLCN3	10633	TRUE
OK	negbinomial.size	1.36382e-162	4.10472e-161	ZNF428	12835	TRUE
OK	negbinomial.size	1.42224e-162	4.27721e-161	CCNQ	5506	TRUE
OK	negbinomial.size	1.42991e-162	4.2969e-161	MRPS22	8114	TRUE
OK	negbinomial.size	1.79015e-162	5.37521e-161	PPP1R15B	8226	TRUE
OK	negbinomial.size	2.52315e-162	7.57023e-161	JOSD2	13416	TRUE
OK	negbinomial.size	3.38142e-162	1.01374e-160	EIF3I	16938	TRUE
OK	negbinomial.size	4.19594e-162	1.25695e-160	GNPTAB	9842	TRUE
OK	negbinomial.size	5.80985e-162	1.73906e-160	MAP1LC3A	14301	TRUE
OK	negbinomial.size	1.71957e-161	5.14316e-160	COA8	390	FALSE
OK	negbinomial.size	2.82847e-161	8.45325e-160	BSG	16214	TRUE
OK	negbinomial.size	2.92908e-161	8.74712e-160	C15orf48	5321	TRUE
OK	negbinomial.size	3.68938e-161	1.10091e-159	LMO7	6914	TRUE
OK	negbinomial.size	7.29039e-161	2.17375e-159	MRPS26	13318	TRUE
OK	negbinomial.size	7.97889e-161	2.37719e-159	TSR3	10092	TRUE
OK	negbinomial.size	8.82087e-161	2.62601e-159	YOD1	2689	FALSE
OK	negbinomial.size	1.08923e-160	3.24017e-159	SRPRA	11043	TRUE
OK	negbinomial.size	1.54496e-160	4.59229e-159	FAM207A	7369	TRUE
OK	negbinomial.size	1.7531e-160	5.20694e-159	LZIC	9032	TRUE
OK	negbinomial.size	1.88779e-160	5.60263e-159	ZNRD1	7144	TRUE
OK	negbinomial.size	1.91511e-160	5.67932e-159	ADH5	20943	TRUE
OK	negbinomial.size	2.11005e-160	6.25261e-159	KBTBD3	8667	TRUE
OK	negbinomial.size	3.52481e-160	1.04368e-158	MRPS16	12831	TRUE
OK	negbinomial.size	4.44824e-160	1.31609e-158	ETHE1	11632	TRUE
OK	negbinomial.size	6.72728e-160	1.98885e-158	RAB34	8278	TRUE
OK	negbinomial.size	7.30779e-160	2.15881e-158	RNASEK	3372	TRUE
OK	negbinomial.size	7.422e-160	2.19086e-158	RTL8A	11560	TRUE
OK	negbinomial.size	8.73268e-160	2.57577e-158	SMIM10L1	7892	TRUE
OK	negbinomial.size	9.80773e-160	2.89064e-158	PCNP	18064	TRUE
OK	negbinomial.size	1.11075e-159	3.27122e-158	ZFAND2B	7067	TRUE
OK	negbinomial.size	1.45381e-159	4.27825e-158	MRPL42	9814	TRUE
OK	negbinomial.size	1.82915e-159	5.37868e-158	HPF1	6461	TRUE
OK	negbinomial.size	2.01188e-159	5.91149e-158	S100P	3557	TRUE
OK	negbinomial.size	2.49415e-159	7.32293e-158	AC239800.2	3290	TRUE
OK	negbinomial.size	6.25445e-159	1.83492e-157	TRAPPC4	10991	TRUE
OK	negbinomial.size	7.29358e-159	2.13815e-157	C20orf27	2888	TRUE
OK	negbinomial.size	8.08271e-159	2.36768e-157	PSMD6	12348	TRUE
OK	negbinomial.size	1.20643e-158	3.5313e-157	TM9SF2	11368	TRUE
OK	negbinomial.size	1.57372e-158	4.60289e-157	REX1BD	15494	TRUE
OK	negbinomial.size	2.2794e-158	6.66181e-157	TBCB	16708	TRUE
OK	negbinomial.size	2.55246e-158	7.45418e-157	NTAN1	4651	TRUE
OK	negbinomial.size	2.70998e-158	7.90821e-157	NDUFAF2	6188	TRUE
OK	negbinomial.size	3.17631e-158	9.26198e-157	CINP	7157	TRUE
OK	negbinomial.size	4.22343e-158	1.2306e-156	NPW	4759	TRUE
OK	negbinomial.size	4.89921e-158	1.42642e-156	FAM13A	13795	TRUE
OK	negbinomial.size	1.76346e-157	5.13047e-156	CFAP36	9344	TRUE
OK	negbinomial.size	2.244e-157	6.52358e-156	NFIA	14656	TRUE
OK	negbinomial.size	2.59584e-157	7.54071e-156	PSMA1	15939	TRUE
OK	negbinomial.size	3.90596e-157	1.13379e-155	TATDN3	5507	TRUE
OK	negbinomial.size	6.34289e-157	1.83977e-155	XDH	11025	TRUE
OK	negbinomial.size	7.82162e-157	2.26697e-155	FAM120A	13033	TRUE
OK	negbinomial.size	9.11711e-157	2.64045e-155	SNRPF	16392	TRUE
OK	negbinomial.size	1.13939e-156	3.29734e-155	MLEC	13445	TRUE
OK	negbinomial.size	1.28913e-156	3.72789e-155	DUSP6	6861	TRUE
OK	negbinomial.size	1.42387e-156	4.11441e-155	IFT27	6985	TRUE
OK	negbinomial.size	1.43343e-156	4.13893e-155	SRP19	12131	TRUE
OK	negbinomial.size	1.44686e-156	4.17456e-155	MED21	7738	TRUE
OK	negbinomial.size	1.7875e-156	5.15353e-155	DPCD	7597	TRUE
OK	negbinomial.size	1.83017e-156	5.2726e-155	RHEX	13163	TRUE
OK	negbinomial.size	2.15158e-156	6.1939e-155	MDP1	3147	FALSE
OK	negbinomial.size	2.15907e-156	6.21081e-155	IGBP1	12902	TRUE
OK	negbinomial.size	2.89338e-156	8.31688e-155	CASZ1	9135	TRUE
OK	negbinomial.size	2.94497e-156	8.45884e-155	UFD1	11869	TRUE
OK	negbinomial.size	3.00846e-156	8.63476e-155	SMARCC1	12531	TRUE
OK	negbinomial.size	4.03601e-156	1.15753e-154	MCRIP2	7364	TRUE
OK	negbinomial.size	7.0941e-156	2.03308e-154	LRRC75A	5005	TRUE
OK	negbinomial.size	8.94121e-156	2.56052e-154	COMMD10	7007	TRUE
OK	negbinomial.size	1.32498e-155	3.79155e-154	MRPS28	8792	TRUE
OK	negbinomial.size	1.37581e-155	3.93409e-154	TBC1D7	6684	TRUE
OK	negbinomial.size	1.84801e-155	5.28037e-154	DNAJC15	21731	TRUE
OK	negbinomial.size	2.99814e-155	8.56032e-154	MOCS2	9083	TRUE
OK	negbinomial.size	3.11114e-155	8.87635e-154	TES	11023	TRUE
OK	negbinomial.size	4.41637e-155	1.25909e-153	MRPL2	9079	TRUE
OK	negbinomial.size	5.25311e-155	1.49653e-153	EIF3F	15436	TRUE
OK	negbinomial.size	6.01733e-155	1.71297e-153	FAM136A	11798	TRUE
OK	negbinomial.size	6.40585e-155	1.82222e-153	ACAT2	9750	TRUE
OK	negbinomial.size	6.56791e-155	1.86694e-153	NUDT1	4206	TRUE
OK	negbinomial.size	7.93827e-155	2.2548e-153	GFER	6709	TRUE
OK	negbinomial.size	2.23133e-154	6.33321e-153	PMF1	9794	TRUE
OK	negbinomial.size	2.85528e-154	8.0982e-153	STUB1	16588	TRUE
OK	negbinomial.size	3.10625e-154	8.80348e-153	COPS5	12552	TRUE
OK	negbinomial.size	3.73916e-154	1.05894e-152	UBXN1	14873	TRUE
OK	negbinomial.size	5.01609e-154	1.41952e-152	SLC25A29	16007	TRUE
OK	negbinomial.size	1.08811e-153	3.07702e-152	SLC15A2	9370	TRUE
OK	negbinomial.size	1.15155e-153	3.25403e-152	DNAJC30	6198	TRUE
OK	negbinomial.size	1.51633e-153	4.28165e-152	MTX2	10231	TRUE
OK	negbinomial.size	1.91926e-153	5.41543e-152	CEMIP2	6659	TRUE
OK	negbinomial.size	2.55435e-153	7.2021e-152	CRNDE	9365	TRUE
OK	negbinomial.size	3.55181e-153	1.00071e-151	BORCS8	6372	TRUE
OK	negbinomial.size	3.63787e-153	1.02421e-151	AC013271.1	5296	TRUE
OK	negbinomial.size	3.91577e-153	1.10164e-151	GALK1	6266	TRUE
OK	negbinomial.size	5.51853e-153	1.55141e-151	PXMP2	7372	TRUE
OK	negbinomial.size	6.12338e-153	1.72019e-151	TAX1BP3	9004	TRUE
OK	negbinomial.size	6.83686e-153	1.91922e-151	CCDC124	13405	TRUE
OK	negbinomial.size	7.00612e-153	1.9653e-151	MZT2A	16068	TRUE
OK	negbinomial.size	1.14235e-152	3.20209e-151	DHPS	11201	TRUE
OK	negbinomial.size	1.18645e-152	3.32328e-151	ELOF1	6317	TRUE
OK	negbinomial.size	1.19962e-152	3.3577e-151	C1orf123	9059	TRUE
OK	negbinomial.size	1.47825e-152	4.13459e-151	EIF4E2	16073	TRUE
OK	negbinomial.size	2.69468e-152	7.53137e-151	FAM50A	15774	TRUE
OK	negbinomial.size	3.15957e-152	8.82426e-151	OSTF1	13559	TRUE
OK	negbinomial.size	3.61578e-152	1.00911e-150	SLC30A1	7457	TRUE
OK	negbinomial.size	3.80061e-152	1.05992e-150	CTNNBIP1	10442	TRUE
OK	negbinomial.size	4.12974e-152	1.15087e-150	AHCYL1	15664	TRUE
OK	negbinomial.size	4.21392e-152	1.17347e-150	C9orf116	5544	TRUE
OK	negbinomial.size	4.94135e-152	1.37505e-150	ZFAND1	5974	TRUE
OK	negbinomial.size	6.18203e-152	1.71905e-150	BCAS2	12244	TRUE
OK	negbinomial.size	7.49439e-152	2.08248e-150	UFL1	9721	TRUE
OK	negbinomial.size	8.15754e-152	2.26511e-150	SDHAF2	7013	TRUE
OK	negbinomial.size	9.20196e-152	2.55326e-150	SCAF11	14054	TRUE
OK	negbinomial.size	9.30493e-152	2.57997e-150	MFSD6	9819	TRUE
OK	negbinomial.size	1.53903e-151	4.26417e-150	DHRS4L2	8715	TRUE
OK	negbinomial.size	1.76653e-151	4.89098e-150	CYCS	14597	TRUE
OK	negbinomial.size	1.93287e-151	5.34764e-150	HS6ST1	8942	TRUE
OK	negbinomial.size	2.82748e-151	7.81712e-150	TMEM167A	14993	TRUE
OK	negbinomial.size	3.13934e-151	8.67307e-150	MAFK	5923	TRUE
OK	negbinomial.size	4.42224e-151	1.22086e-149	NTPCR	11319	TRUE
OK	negbinomial.size	1.81263e-150	5.00056e-149	GLRX5	12454	TRUE
OK	negbinomial.size	3.53248e-150	9.73819e-149	SLC25A26	5339	TRUE
OK	negbinomial.size	3.56737e-150	9.82731e-149	2023-03-06	9261	TRUE
OK	negbinomial.size	5.00546e-150	1.3779e-148	NECTIN4	4300	FALSE
OK	negbinomial.size	6.41193e-150	1.76381e-148	MRPL35	7413	TRUE
OK	negbinomial.size	6.44294e-150	1.77107e-148	GRHPR	12941	TRUE
OK	negbinomial.size	9.36276e-150	2.57184e-148	HNRNPA1	20462	TRUE
OK	negbinomial.size	1.2038e-149	3.30434e-148	ZNF667-AS1	5597	TRUE
OK	negbinomial.size	1.69072e-149	4.63759e-148	MRPL39	4631	TRUE
OK	negbinomial.size	2.31573e-149	6.3474e-148	PLK3	4260	TRUE
OK	negbinomial.size	3.3143e-149	9.07802e-148	VCL	9960	TRUE
OK	negbinomial.size	5.1394e-149	1.4067e-147	IDH3G	11920	TRUE
OK	negbinomial.size	5.59582e-149	1.53054e-147	DRAP1	16050	TRUE
OK	negbinomial.size	5.93723e-149	1.62276e-147	NT5C3B	4449	TRUE
OK	negbinomial.size	6.04255e-149	1.65037e-147	PPCS	15369	TRUE
OK	negbinomial.size	8.43571e-149	2.30236e-147	CKS1B	5607	TRUE
OK	negbinomial.size	1.00953e-148	2.75335e-147	MGP	2249	TRUE
OK	negbinomial.size	1.40974e-148	3.84214e-147	WDR45	9544	TRUE
OK	negbinomial.size	1.87201e-148	5.09839e-147	SPEN	8463	TRUE
OK	negbinomial.size	1.99197e-148	5.42128e-147	MOB4	9672	TRUE
OK	negbinomial.size	2.46158e-148	6.69458e-147	CCL20	571	FALSE
OK	negbinomial.size	2.94657e-148	8.0079e-147	APIP	7316	TRUE
OK	negbinomial.size	3.88326e-148	1.05461e-146	EXOSC4	7713	TRUE
OK	negbinomial.size	5.39955e-148	1.46536e-146	DERA	11308	TRUE
OK	negbinomial.size	5.45892e-148	1.48043e-146	CYB561	11262	TRUE
OK	negbinomial.size	7.99118e-148	2.16563e-146	MED4	11610	TRUE
OK	negbinomial.size	1.0237e-147	2.77231e-146	CD36	8979	TRUE
OK	negbinomial.size	2.92255e-147	7.90903e-146	LRTOMT	4218	TRUE
OK	negbinomial.size	3.25115e-147	8.79207e-146	MRPL50	6991	TRUE
OK	negbinomial.size	4.10859e-147	1.1103e-145	RND3	4796	TRUE
OK	negbinomial.size	5.01742e-147	1.35495e-145	CWH43	9686	TRUE
OK	negbinomial.size	8.00801e-147	2.16104e-145	ACSL4	14927	TRUE
OK	negbinomial.size	9.22587e-147	2.48794e-145	FAM32A	10210	TRUE
OK	negbinomial.size	1.06251e-146	2.86327e-145	TIMM9	6804	TRUE
OK	negbinomial.size	1.1792e-146	3.17549e-145	LUM	2267	TRUE
OK	negbinomial.size	1.53062e-146	4.11894e-145	PPP1R11	9651	TRUE
OK	negbinomial.size	1.70096e-146	4.57411e-145	SUPT4H1	11835	TRUE
OK	negbinomial.size	1.79896e-146	4.83426e-145	IGFBP2	13428	TRUE
OK	negbinomial.size	2.12757e-146	5.71332e-145	LIMA1	10780	TRUE
OK	negbinomial.size	2.37373e-146	6.3699e-145	SMUG1	6207	TRUE
OK	negbinomial.size	2.80614e-146	7.525e-145	CLPP	12450	TRUE
OK	negbinomial.size	3.12313e-146	8.36919e-145	FBXL15	8706	TRUE
OK	negbinomial.size	5.01329e-146	1.3425e-144	MRPL43	12379	TRUE
OK	negbinomial.size	7.85409e-146	2.10176e-144	CEBPD	17845	TRUE
OK	negbinomial.size	7.86835e-146	2.10411e-144	PSMB8	14420	TRUE
OK	negbinomial.size	8.64218e-146	2.30944e-144	MRPL16	9338	TRUE
OK	negbinomial.size	1.45962e-145	3.89781e-144	TRPM4	9187	TRUE
OK	negbinomial.size	1.77235e-145	4.72964e-144	RPP30	6212	TRUE
OK	negbinomial.size	1.83002e-145	4.88014e-144	RALGAPA2	10850	TRUE
OK	negbinomial.size	2.85314e-145	7.60324e-144	MPST	15327	TRUE
OK	negbinomial.size	2.87955e-145	7.66828e-144	GMPR	15890	TRUE
OK	negbinomial.size	4.51594e-145	1.20177e-143	PDCD10	12322	TRUE
OK	negbinomial.size	5.34488e-145	1.42138e-143	TP53RK	5276	TRUE
OK	negbinomial.size	5.4899e-145	1.45893e-143	PRRG4	8643	TRUE
OK	negbinomial.size	5.6845e-145	1.5096e-143	CA12	2543	FALSE
OK	negbinomial.size	6.40088e-145	1.69867e-143	SNHG29	436	FALSE
OK	negbinomial.size	7.16941e-145	1.9013e-143	ARMC10	6911	TRUE
OK	negbinomial.size	8.18661e-145	2.16957e-143	MGST1	20975	TRUE
OK	negbinomial.size	8.2909e-145	2.19569e-143	KLHDC3	7678	TRUE
OK	negbinomial.size	8.71838e-145	2.3073e-143	IL1R1	10747	TRUE
OK	negbinomial.size	1.08818e-144	2.87786e-143	SLC7A4	7344	TRUE
OK	negbinomial.size	1.09703e-144	2.89928e-143	ACYP2	5150	TRUE
OK	negbinomial.size	1.66006e-144	4.38425e-143	HCFC1R1	10301	TRUE
OK	negbinomial.size	1.73581e-144	4.58116e-143	AL365259.1	7395	TRUE
OK	negbinomial.size	2.41063e-144	6.35778e-143	PDCD6	17555	TRUE
OK	negbinomial.size	2.69034e-144	7.0906e-143	SMIM6	7503	TRUE
OK	negbinomial.size	2.83102e-144	7.45626e-143	COPS8	6947	TRUE
OK	negbinomial.size	3.04625e-144	8.01761e-143	CDK4	6136	TRUE
OK	negbinomial.size	3.25944e-144	8.57285e-143	FAM213A	19742	TRUE
OK	negbinomial.size	3.55059e-144	9.33221e-143	FLYWCH2	9565	TRUE
OK	negbinomial.size	3.63955e-144	9.55949e-143	PDRG1	5732	TRUE
OK	negbinomial.size	7.31812e-144	1.92083e-142	MRPL28	9137	TRUE
OK	negbinomial.size	7.45132e-144	1.95446e-142	LPAR3	5826	TRUE
OK	negbinomial.size	1.10697e-143	2.90157e-142	CSRNP1	8784	TRUE
OK	negbinomial.size	1.40145e-143	3.67093e-142	AC008637.1	4988	TRUE
OK	negbinomial.size	1.93547e-143	5.06629e-142	USE1	7869	TRUE
OK	negbinomial.size	2.17074e-143	5.67827e-142	ATP6V1C2	10868	TRUE
OK	negbinomial.size	2.52259e-143	6.59412e-142	OXLD1	10602	TRUE
OK	negbinomial.size	2.80257e-143	7.32103e-142	GCC2	13066	TRUE
OK	negbinomial.size	5.05564e-143	1.31976e-141	CEP70	14775	TRUE
OK	negbinomial.size	5.56866e-143	1.4527e-141	WDYHV1	3696	TRUE
OK	negbinomial.size	6.37918e-143	1.66301e-141	NAV2	5739	TRUE
OK	negbinomial.size	1.24016e-142	3.23081e-141	ARL4C	9916	TRUE
OK	negbinomial.size	1.31355e-142	3.41969e-141	C11orf74	3764	TRUE
OK	negbinomial.size	1.44054e-142	3.74775e-141	CCDC85B	7650	TRUE
OK	negbinomial.size	1.48789e-142	3.86832e-141	MRPL24	10485	TRUE
OK	negbinomial.size	1.52301e-142	3.95694e-141	C1D	10071	TRUE
OK	negbinomial.size	1.94344e-142	5.04585e-141	EIF6	16980	TRUE
OK	negbinomial.size	2.61923e-142	6.79582e-141	CBY1	8359	TRUE
OK	negbinomial.size	3.32672e-142	8.62564e-141	RPP25L	6254	TRUE
OK	negbinomial.size	3.94422e-142	1.02198e-140	DDX3X	14428	TRUE
OK	negbinomial.size	3.99199e-142	1.03366e-140	NDUFAF4	4345	TRUE
OK	negbinomial.size	4.34757e-142	1.12497e-140	NDUFS3	12293	TRUE
OK	negbinomial.size	4.98706e-142	1.28958e-140	ENTPD3-AS1	2875	FALSE
OK	negbinomial.size	5.26549e-142	1.36066e-140	SUCLA2	12853	TRUE
OK	negbinomial.size	5.71668e-142	1.47626e-140	C15orf65	3307	FALSE
OK	negbinomial.size	7.52947e-142	1.94308e-140	OVOL1	4243	TRUE
OK	negbinomial.size	8.20745e-142	2.11662e-140	SPAG7	11840	TRUE
OK	negbinomial.size	1.02436e-141	2.63995e-140	PFDN1	12615	TRUE
OK	negbinomial.size	1.83111e-141	4.71592e-140	BABAM1	10340	TRUE
OK	negbinomial.size	3.17437e-141	8.1699e-140	BORCS7	8486	TRUE
OK	negbinomial.size	3.24159e-141	8.33733e-140	CYBA	16873	TRUE
OK	negbinomial.size	3.77632e-141	9.70612e-140	TMEM251	9341	TRUE
OK	negbinomial.size	5.01084e-141	1.28706e-139	NOTCH2	6949	TRUE
OK	negbinomial.size	5.11514e-141	1.31297e-139	GSTZ1	10464	TRUE
OK	negbinomial.size	5.30752e-141	1.36144e-139	TOMM6	378	FALSE
OK	negbinomial.size	5.85315e-141	1.50039e-139	CMTM6	12639	TRUE
OK	negbinomial.size	6.25581e-141	1.60254e-139	ETFA	11599	TRUE
OK	negbinomial.size	8.22833e-141	2.10643e-139	TP53TG1	5194	TRUE
OK	negbinomial.size	1.37235e-140	3.51085e-139	MOSPD3	4288	TRUE
OK	negbinomial.size	1.90925e-140	4.88112e-139	NUBP2	9397	TRUE
OK	negbinomial.size	1.93175e-140	4.93534e-139	SCARB2	12548	TRUE
OK	negbinomial.size	2.00043e-140	5.10743e-139	DIMT1	7353	TRUE
OK	negbinomial.size	2.39579e-140	6.11277e-139	PIN4	10848	TRUE
OK	negbinomial.size	2.6276e-140	6.69976e-139	NUDT5	8746	TRUE
OK	negbinomial.size	2.71431e-140	6.91627e-139	SNX7	6698	TRUE
OK	negbinomial.size	3.00695e-140	7.65684e-139	COQ5	6084	TRUE
OK	negbinomial.size	3.38662e-140	8.61791e-139	SDHC	15911	TRUE
OK	negbinomial.size	3.44573e-140	8.76251e-139	HOXB3	9663	TRUE
OK	negbinomial.size	3.5833e-140	9.10633e-139	AC244090.1	4130	TRUE
OK	negbinomial.size	4.0559e-140	1.03005e-138	SFPQ	14760	TRUE
OK	negbinomial.size	5.35433e-140	1.35891e-138	CREB3	9217	TRUE
OK	negbinomial.size	9.26328e-140	2.34943e-138	NDUFAF6	4715	TRUE
OK	negbinomial.size	1.1001e-139	2.78832e-138	MT-ATP8	8999	TRUE
OK	negbinomial.size	1.80856e-139	4.58096e-138	TACC2	9384	TRUE
OK	negbinomial.size	1.88125e-139	4.76194e-138	CMAS	10806	TRUE
OK	negbinomial.size	1.99346e-139	5.04265e-138	ASNA1	11938	TRUE
OK	negbinomial.size	2.04116e-139	5.1599e-138	ARHGAP5	12399	TRUE
OK	negbinomial.size	2.08063e-139	5.25622e-138	MECR	8148	TRUE
OK	negbinomial.size	2.9111e-139	7.34938e-138	GDA	6676	TRUE
OK	negbinomial.size	3.39243e-139	8.55892e-138	LDHA	23292	TRUE
OK	negbinomial.size	3.82727e-139	9.64965e-138	BRD2	15384	TRUE
OK	negbinomial.size	3.92924e-139	9.90024e-138	MYCBP	5732	TRUE
OK	negbinomial.size	4.26393e-139	1.07365e-137	MMAB	8286	TRUE
OK	negbinomial.size	4.88918e-139	1.23028e-137	RAB11B-AS1	4187	TRUE
OK	negbinomial.size	5.74028e-139	1.4435e-137	DDX49	9305	TRUE
OK	negbinomial.size	6.54672e-139	1.64521e-137	FKBP3	14278	TRUE
OK	negbinomial.size	7.70561e-139	1.93518e-137	ASNSD1	6425	TRUE
OK	negbinomial.size	8.0077e-139	2.00973e-137	HLA-DMB	16202	TRUE
OK	negbinomial.size	8.23024e-139	2.06423e-137	MAD2L2	4996	TRUE
OK	negbinomial.size	1.01461e-138	2.54309e-137	DDR1	7412	TRUE
OK	negbinomial.size	1.32128e-138	3.30957e-137	TSC2	18522	TRUE
OK	negbinomial.size	1.4259e-138	3.5693e-137	PPP1R7	14583	TRUE
OK	negbinomial.size	1.52301e-138	3.80992e-137	DESI1	13996	TRUE
OK	negbinomial.size	1.57374e-138	3.93424e-137	TIMM17B	11982	TRUE
OK	negbinomial.size	1.64797e-138	4.11714e-137	MIF4GD	5910	TRUE
OK	negbinomial.size	2.53496e-138	6.32899e-137	NTHL1	10307	TRUE
OK	negbinomial.size	3.96773e-138	9.89973e-137	CD81	25450	TRUE
OK	negbinomial.size	5.09529e-138	1.27048e-136	EMP3	2411	TRUE
OK	negbinomial.size	5.3257e-138	1.32707e-136	ZFAND2A	5263	TRUE
OK	negbinomial.size	5.56279e-138	1.38525e-136	DAP	14006	TRUE
OK	negbinomial.size	6.89191e-138	1.71511e-136	SLC1A1	2577	FALSE
OK	negbinomial.size	7.46533e-138	1.85661e-136	ERCC1	7920	TRUE
OK	negbinomial.size	7.66009e-138	1.90381e-136	MRPS34	15364	TRUE
OK	negbinomial.size	8.04853e-138	1.99906e-136	APP	9690	TRUE
OK	negbinomial.size	8.11572e-138	2.01444e-136	DCUN1D5	6349	TRUE
OK	negbinomial.size	2.84624e-137	7.06022e-136	ZDHHC4	7989	TRUE
OK	negbinomial.size	3.03041e-137	7.51221e-136	APOD	2581	TRUE
OK	negbinomial.size	5.23522e-137	1.29694e-135	PPIH	7162	TRUE
OK	negbinomial.size	5.92177e-137	1.46608e-135	VTCN1	1548	FALSE
OK	negbinomial.size	6.77319e-137	1.67579e-135	BTF3L4	12569	TRUE
OK	negbinomial.size	7.65327e-137	1.89231e-135	PAXX	10799	TRUE
OK	negbinomial.size	1.07041e-136	2.64495e-135	DEPP1	8840	TRUE
OK	negbinomial.size	1.17467e-136	2.90069e-135	EIF3M	15786	TRUE
OK	negbinomial.size	1.46224e-136	3.60848e-135	ROCK1	11247	TRUE
OK	negbinomial.size	1.49334e-136	3.68286e-135	PSMC4	15028	TRUE
OK	negbinomial.size	1.63259e-136	4.0237e-135	FRG1	9797	TRUE
OK	negbinomial.size	1.64766e-136	4.05823e-135	MRPS6	8846	TRUE
OK	negbinomial.size	2.39108e-136	5.88552e-135	ZNF480	6213	TRUE
OK	negbinomial.size	3.11776e-136	7.6693e-135	PRKRA	8604	TRUE
OK	negbinomial.size	5.67411e-136	1.39486e-134	ISOC2	10581	TRUE
OK	negbinomial.size	6.14889e-136	1.51061e-134	UBE2L3	17788	TRUE
OK	negbinomial.size	1.05911e-135	2.60028e-134	LAMB3	1846	FALSE
OK	negbinomial.size	1.12676e-135	2.76459e-134	PLGRKT	5748	TRUE
OK	negbinomial.size	1.20384e-135	2.95183e-134	TPMT	8098	TRUE
OK	negbinomial.size	1.49966e-135	3.67484e-134	CSRP1	10004	TRUE
OK	negbinomial.size	1.71741e-135	4.20574e-134	TIMMDC1	10630	TRUE
OK	negbinomial.size	1.83859e-135	4.49963e-134	KIF13B	10767	TRUE
OK	negbinomial.size	2.72724e-135	6.67018e-134	N4BP2L2	12746	TRUE
OK	negbinomial.size	2.92931e-135	7.15983e-134	PIGP	11781	TRUE
OK	negbinomial.size	3.71833e-135	9.08258e-134	FDX2	4254	TRUE
OK	negbinomial.size	8.59541e-135	2.09822e-133	IFITM2	7674	TRUE
OK	negbinomial.size	9.45899e-135	2.30756e-133	HUS1	4826	TRUE
OK	negbinomial.size	9.48937e-135	2.3135e-133	MIR4458HG	4086	TRUE
OK	negbinomial.size	9.82012e-135	2.39262e-133	EZR	18159	TRUE
OK	negbinomial.size	1.05965e-134	2.58013e-133	DIAPH1	7901	TRUE
OK	negbinomial.size	1.25222e-134	3.0471e-133	HSD11B2	10386	TRUE
OK	negbinomial.size	1.65107e-134	4.01509e-133	PTMS	13903	TRUE
OK	negbinomial.size	1.65556e-134	4.02347e-133	TOB2	11060	TRUE
OK	negbinomial.size	1.8604e-134	4.51842e-133	CDC123	9003	TRUE
OK	negbinomial.size	2.09275e-134	5.07951e-133	OCLN	8597	TRUE
OK	negbinomial.size	2.3316e-134	5.65568e-133	C1QBP	14692	TRUE
OK	negbinomial.size	3.39974e-134	8.24141e-133	EMC6	13412	TRUE
OK	negbinomial.size	3.51045e-134	8.50442e-133	HEXA	11225	TRUE
OK	negbinomial.size	3.61498e-134	8.75212e-133	PSMC5	16647	TRUE
OK	negbinomial.size	4.3107e-134	1.04299e-132	CUEDC2	8534	TRUE
OK	negbinomial.size	1.16084e-133	2.80692e-132	PCYOX1	9473	TRUE
OK	negbinomial.size	1.38123e-133	3.33773e-132	GALNT1	12567	TRUE
OK	negbinomial.size	1.46834e-133	3.54601e-132	BRMS1	7703	TRUE
OK	negbinomial.size	1.51914e-133	3.66638e-132	TIMP1	5743	TRUE
OK	negbinomial.size	1.96971e-133	4.75082e-132	FRYL	12210	TRUE
OK	negbinomial.size	2.11327e-133	5.09389e-132	NIPBL	10309	TRUE
OK	negbinomial.size	2.3573e-133	5.67854e-132	UBXN4	15949	TRUE
OK	negbinomial.size	3.45928e-133	8.32788e-132	DUSP23	13250	TRUE
OK	negbinomial.size	3.54688e-133	8.53342e-132	NCBP2-AS2	7584	TRUE
OK	negbinomial.size	3.57688e-133	8.6002e-132	ACOT8	5258	TRUE
OK	negbinomial.size	4.88769e-133	1.17445e-131	SDSL	5874	TRUE
OK	negbinomial.size	5.71064e-133	1.37134e-131	EXOSC3	5021	TRUE
OK	negbinomial.size	1.01524e-132	2.43645e-131	FAM229B	3537	FALSE
OK	negbinomial.size	1.27219e-132	3.05118e-131	REXO2	12920	TRUE
OK	negbinomial.size	1.55303e-132	3.72242e-131	DHRS12	4550	TRUE
OK	negbinomial.size	2.62236e-132	6.28155e-131	LY6E	2757	TRUE
OK	negbinomial.size	2.79289e-132	6.68585e-131	STK19	7229	TRUE
OK	negbinomial.size	3.10557e-132	7.42976e-131	NUP153	11196	TRUE
OK	negbinomial.size	3.20375e-132	7.65986e-131	MRPS35	11159	TRUE
OK	negbinomial.size	3.41199e-132	8.15266e-131	BDP1	10325	TRUE
OK	negbinomial.size	4.65353e-132	1.11123e-130	PSMB9	9700	TRUE
OK	negbinomial.size	5.49746e-132	1.31194e-130	CD83	2924	FALSE
OK	negbinomial.size	7.10527e-132	1.69458e-130	NFKBID	3314	FALSE
OK	negbinomial.size	8.21354e-132	1.95768e-130	GLRX3	9234	TRUE
OK	negbinomial.size	9.62412e-132	2.29247e-130	TRIB1	5566	TRUE
OK	negbinomial.size	1.17742e-131	2.80288e-130	C12orf45	9367	TRUE
OK	negbinomial.size	1.30117e-131	3.09554e-130	SNRNP40	4626	TRUE
OK	negbinomial.size	1.70228e-131	4.04729e-130	APCDD1	3105	TRUE
OK	negbinomial.size	1.8152e-131	4.3131e-130	H2AFZ	16325	TRUE
OK	negbinomial.size	1.83483e-131	4.35704e-130	ZBTB43	5465	TRUE
OK	negbinomial.size	2.18389e-131	5.18273e-130	UBE2E1	8273	TRUE
OK	negbinomial.size	2.19835e-131	5.21381e-130	ACTR6	7868	TRUE
OK	negbinomial.size	2.63297e-131	6.24075e-130	HMOX2	11849	TRUE
OK	negbinomial.size	3.58178e-131	8.48441e-130	ESR1	11341	TRUE
OK	negbinomial.size	4.44736e-131	1.05283e-129	PSMG3	11826	TRUE
OK	negbinomial.size	4.99027e-131	1.18062e-129	PPIL3	4435	TRUE
OK	negbinomial.size	5.92047e-131	1.39983e-129	COMMD5	7445	TRUE
OK	negbinomial.size	8.1173e-131	1.91806e-129	FAM89B	9072	TRUE
OK	negbinomial.size	9.53935e-131	2.2527e-129	C2CD4B	14939	TRUE
OK	negbinomial.size	9.88083e-131	2.3319e-129	COPS3	9004	TRUE
OK	negbinomial.size	1.11236e-130	2.62359e-129	HOPX	2923	TRUE
OK	negbinomial.size	1.46623e-130	3.45609e-129	PYCR1	9187	TRUE
OK	negbinomial.size	1.92351e-130	4.53117e-129	SPTAN1	8686	TRUE
OK	negbinomial.size	1.95637e-130	4.60575e-129	CCDC167	6417	TRUE
OK	negbinomial.size	2.12823e-130	5.00729e-129	AC004130.1	5210	TRUE
OK	negbinomial.size	2.72698e-130	6.41209e-129	CLIC1	21416	TRUE
OK	negbinomial.size	2.79432e-130	6.56639e-129	PRKAG1	7350	TRUE
OK	negbinomial.size	3.21982e-130	7.56166e-129	NELFE	12292	TRUE
OK	negbinomial.size	3.55869e-130	8.35237e-129	EXOSC7	7122	TRUE
OK	negbinomial.size	3.928e-130	9.21352e-129	COPRS	9795	TRUE
OK	negbinomial.size	5.59633e-130	1.31187e-128	ECI1	18084	TRUE
OK	negbinomial.size	7.61098e-130	1.78305e-128	MSRB2	14113	TRUE
OK	negbinomial.size	7.63878e-130	1.78847e-128	PRRC2B	10409	TRUE
OK	negbinomial.size	9.79251e-130	2.29133e-128	SPRYD4	5697	TRUE
OK	negbinomial.size	9.81923e-130	2.29618e-128	XBP1	19630	TRUE
OK	negbinomial.size	1.00151e-129	2.34056e-128	SVBP	3642	FALSE
OK	negbinomial.size	1.00431e-129	2.34568e-128	AMIGO2	6610	TRUE
OK	negbinomial.size	1.32626e-129	3.09574e-128	MORF4L1	20709	TRUE
OK	negbinomial.size	1.72281e-129	4.01891e-128	ANKRD39	5546	TRUE
OK	negbinomial.size	2.10546e-129	4.90855e-128	MPLKIP	10554	TRUE
OK	negbinomial.size	2.77328e-129	6.46155e-128	ATG3	10535	TRUE
OK	negbinomial.size	3.51483e-129	8.18435e-128	C22orf39	5925	TRUE
OK	negbinomial.size	4.2528e-129	9.89673e-128	MECOM	10433	TRUE
OK	negbinomial.size	5.82743e-129	1.35528e-127	MCRS1	6203	TRUE
OK	negbinomial.size	6.03232e-129	1.40209e-127	TRIM56	7644	TRUE
OK	negbinomial.size	6.61404e-129	1.53636e-127	CEACAM1	7314	TRUE
OK	negbinomial.size	8.66167e-129	2.01079e-127	EIF2S1	10325	TRUE
OK	negbinomial.size	1.14317e-128	2.65224e-127	POP5	7986	TRUE
OK	negbinomial.size	1.29756e-128	3.0086e-127	ADAM10	9345	TRUE
OK	negbinomial.size	2.19726e-128	5.09165e-127	RABIF	5234	TRUE
OK	negbinomial.size	2.27579e-128	5.27043e-127	SNAP29	7941	TRUE
OK	negbinomial.size	2.59497e-128	6.006e-127	PGAM1	17268	TRUE
OK	negbinomial.size	2.75752e-128	6.37836e-127	GBP2	7090	TRUE
OK	negbinomial.size	3.77356e-128	8.72329e-127	NIPSNAP3A	10596	TRUE
OK	negbinomial.size	3.91603e-128	9.04718e-127	SIPA1	8980	TRUE
OK	negbinomial.size	4.02568e-128	9.29492e-127	MMP26	25337	TRUE
OK	negbinomial.size	5.95141e-128	1.3733e-126	SYT14	6574	TRUE
OK	negbinomial.size	6.2249e-128	1.43554e-126	EMG1	10089	TRUE
OK	negbinomial.size	6.608e-128	1.52298e-126	MRPL49	6068	TRUE
OK	negbinomial.size	7.37836e-128	1.6995e-126	ATG5	8951	TRUE
OK	negbinomial.size	7.7289e-128	1.77918e-126	PLAUR	2300	FALSE
OK	negbinomial.size	7.90461e-128	1.81853e-126	NUDT15	7825	TRUE
OK	negbinomial.size	1.03704e-127	2.38439e-126	SMIM15	9155	TRUE
OK	negbinomial.size	1.05505e-127	2.42435e-126	KIAA1217	6993	TRUE
OK	negbinomial.size	1.56432e-127	3.59242e-126	MSRB1	6154	TRUE
OK	negbinomial.size	1.63675e-127	3.7565e-126	HSD17B8	4987	TRUE
OK	negbinomial.size	1.8517e-127	4.24729e-126	SPIN2B	6178	TRUE
OK	negbinomial.size	1.94722e-127	4.46373e-126	YEATS4	5961	TRUE
OK	negbinomial.size	2.7916e-127	6.39552e-126	FOXP1	7580	TRUE
OK	negbinomial.size	3.38098e-127	7.74115e-126	MFF	9866	TRUE
OK	negbinomial.size	3.56558e-127	8.15895e-126	NUDT16L1	8854	TRUE
OK	negbinomial.size	5.27933e-127	1.20726e-125	RBP7	3025	FALSE
OK	negbinomial.size	5.28222e-127	1.20726e-125	R3HCC1	4331	TRUE
OK	negbinomial.size	5.30122e-127	1.21089e-125	SNX2	12147	TRUE
OK	negbinomial.size	5.48506e-127	1.25213e-125	MRPL37	9032	TRUE
OK	negbinomial.size	6.1434e-127	1.40159e-125	TAP1	12089	TRUE
OK	negbinomial.size	6.42522e-127	1.46501e-125	EPHX1	11295	TRUE
OK	negbinomial.size	9.9259e-127	2.26186e-125	PPP1R35	8128	TRUE
OK	negbinomial.size	1.73105e-126	3.94228e-125	RTN4	13663	TRUE
OK	negbinomial.size	2.78199e-126	6.33191e-125	IFI35	5099	TRUE
OK	negbinomial.size	3.41935e-126	7.77797e-125	MRPL48	7044	TRUE
OK	negbinomial.size	3.626e-126	8.24315e-125	TMCO1	15157	TRUE
OK	negbinomial.size	4.21827e-126	9.58389e-125	C16orf91	5568	TRUE
OK	negbinomial.size	4.26899e-126	9.69338e-125	NAA20	14366	TRUE
OK	negbinomial.size	4.66013e-126	1.05753e-124	ZNF611	9593	TRUE
OK	negbinomial.size	5.33901e-126	1.21087e-124	CRIM1	7396	TRUE
OK	negbinomial.size	6.11723e-126	1.38655e-124	CPD	7601	TRUE
OK	negbinomial.size	1.49483e-125	3.38621e-124	LYRM4	4525	TRUE
OK	negbinomial.size	1.58948e-125	3.59852e-124	CCDC115	8057	TRUE
OK	negbinomial.size	1.61764e-125	3.6601e-124	TMEM218	5558	TRUE
OK	negbinomial.size	2.12493e-125	4.80508e-124	EPHA2	2746	FALSE
OK	negbinomial.size	2.30425e-125	5.20751e-124	MFHAS1	8850	TRUE
OK	negbinomial.size	2.30987e-125	5.21712e-124	ARID4B	12641	TRUE
OK	negbinomial.size	3.02917e-125	6.83773e-124	C15orf40	6877	TRUE
OK	negbinomial.size	4.71872e-125	1.06453e-123	EVA1B	5179	TRUE
OK	negbinomial.size	7.06224e-125	1.59228e-123	MARCKSL1	9335	TRUE
OK	negbinomial.size	8.16399e-125	1.83961e-123	MRPL9	7699	TRUE
OK	negbinomial.size	9.10654e-125	2.05079e-123	DPM2	10065	TRUE
OK	negbinomial.size	1.58307e-124	3.56298e-123	CCDC25	9387	TRUE
OK	negbinomial.size	2.4609e-124	5.53545e-123	PPIL1	4275	TRUE
OK	negbinomial.size	2.77684e-124	6.24243e-123	ZPR1	6315	TRUE
OK	negbinomial.size	3.20067e-124	7.191e-123	CISD1	8646	TRUE
OK	negbinomial.size	3.22216e-124	7.23506e-123	HRH1	3820	FALSE
OK	negbinomial.size	4.50696e-124	1.0114e-122	PNPLA4	5675	TRUE
OK	negbinomial.size	6.27212e-124	1.4067e-122	YWHAQ	14528	TRUE
OK	negbinomial.size	6.74629e-124	1.51216e-122	TESC	6314	TRUE
OK	negbinomial.size	6.91265e-124	1.54855e-122	SARNP	3812	FALSE
OK	negbinomial.size	8.22102e-124	1.84057e-122	C19orf24	13511	TRUE
OK	negbinomial.size	9.49879e-124	2.1254e-122	ASH1L	10192	TRUE
OK	negbinomial.size	1.02886e-123	2.30079e-122	MT-ND6	8255	TRUE
OK	negbinomial.size	1.04909e-123	2.34466e-122	TMEM132C	7183	TRUE
OK	negbinomial.size	1.12061e-123	2.50305e-122	TMC4	12027	TRUE
OK	negbinomial.size	1.18376e-123	2.64255e-122	MRPL23	11907	TRUE
OK	negbinomial.size	1.65204e-123	3.68578e-122	TXN2	14196	TRUE
OK	negbinomial.size	1.96194e-123	4.37464e-122	LINC02489	3185	FALSE
OK	negbinomial.size	3.2504e-123	7.24337e-122	YDJC	7615	TRUE
OK	negbinomial.size	3.3916e-123	7.55364e-122	STX4	8689	TRUE
OK	negbinomial.size	5.77601e-123	1.28566e-121	COMMD4	12126	TRUE
OK	negbinomial.size	6.12456e-123	1.36246e-121	WDR82	14532	TRUE
OK	negbinomial.size	7.68188e-123	1.7079e-121	ARPC5L	14218	TRUE
OK	negbinomial.size	8.6837e-123	1.92952e-121	SPA17	5485	TRUE
OK	negbinomial.size	9.9588e-123	2.21157e-121	AIP	7588	TRUE
OK	negbinomial.size	1.09768e-122	2.43622e-121	SHARPIN	10013	TRUE
OK	negbinomial.size	1.34351e-122	2.9801e-121	PITHD1	7937	TRUE
OK	negbinomial.size	1.84792e-122	4.09659e-121	BEX4	10021	TRUE
OK	negbinomial.size	1.90304e-122	4.21635e-121	HILPDA	8982	TRUE
OK	negbinomial.size	2.09317e-122	4.63494e-121	ARID1A	10560	TRUE
OK	negbinomial.size	2.41251e-122	5.33896e-121	MRPS18A	12050	TRUE
OK	negbinomial.size	2.42929e-122	5.373e-121	POLR2H	13863	TRUE
OK	negbinomial.size	2.46281e-122	5.444e-121	RAP1B	13775	TRUE
OK	negbinomial.size	2.55802e-122	5.65121e-121	METTL9	10811	TRUE
OK	negbinomial.size	2.57489e-122	5.68521e-121	RNASEH2B	6353	TRUE
OK	negbinomial.size	2.72729e-122	6.01822e-121	COA1	8112	TRUE
OK	negbinomial.size	3.06537e-122	6.76037e-121	GCAT	8974	TRUE
OK	negbinomial.size	3.2791e-122	7.22758e-121	TFPT	4718	TRUE
OK	negbinomial.size	3.33032e-122	7.33627e-121	MTX1	9027	TRUE
OK	negbinomial.size	5.18923e-122	1.14246e-120	DCTPP1	11540	TRUE
OK	negbinomial.size	5.82683e-122	1.2821e-120	TMEM11	7973	TRUE
OK	negbinomial.size	9.76396e-122	2.14718e-120	CKLF	4736	TRUE
OK	negbinomial.size	1.04091e-121	2.28773e-120	NTMT1	6783	TRUE
OK	negbinomial.size	1.1509e-121	2.52803e-120	NENF	16698	TRUE
OK	negbinomial.size	1.19501e-121	2.62343e-120	MUC20-OT1	6360	TRUE
OK	negbinomial.size	1.24725e-121	2.73653e-120	PUM1	12112	TRUE
OK	negbinomial.size	2.31909e-121	5.08531e-120	GSTO1	12523	TRUE
OK	negbinomial.size	2.3773e-121	5.20996e-120	KRT7	8004	TRUE
OK	negbinomial.size	2.75645e-121	6.03744e-120	SAT2	12002	TRUE
OK	negbinomial.size	3.62501e-121	7.93531e-120	NT5E	12799	TRUE
OK	negbinomial.size	4.67673e-121	1.02317e-119	SMIM26	16908	TRUE
OK	negbinomial.size	5.03795e-121	1.10157e-119	TGM2	1676	FALSE
OK	negbinomial.size	5.7163e-121	1.24919e-119	MPG	13119	TRUE
OK	negbinomial.size	7.64416e-121	1.66953e-119	IL6R	3918	FALSE
OK	negbinomial.size	1.00862e-120	2.20164e-119	ZFYVE21	10425	TRUE
OK	negbinomial.size	1.11766e-120	2.43827e-119	TCTA	7991	TRUE
OK	negbinomial.size	1.29606e-120	2.82586e-119	GRPEL1	8120	TRUE
OK	negbinomial.size	1.48405e-120	3.23389e-119	EPB41L4A-AS1	5632	TRUE
OK	negbinomial.size	1.59205e-120	3.46727e-119	GCNT3	9946	TRUE
OK	negbinomial.size	1.64249e-120	3.57509e-119	AGR2	4598	TRUE
OK	negbinomial.size	1.86465e-120	4.05636e-119	ABT1	5816	TRUE
OK	negbinomial.size	2.07199e-120	4.50484e-119	DNAJC8	13917	TRUE
OK	negbinomial.size	2.29197e-120	4.9803e-119	IFT43	8017	TRUE
OK	negbinomial.size	3.0647e-120	6.65562e-119	RTF2	12276	TRUE
OK	negbinomial.size	3.39029e-120	7.35854e-119	OGA	8042	TRUE
OK	negbinomial.size	4.39911e-120	9.54276e-119	CLDN1	1702	FALSE
OK	negbinomial.size	4.64398e-120	1.00683e-118	LINC01612	3195	FALSE
OK	negbinomial.size	5.32005e-120	1.15275e-118	TMEM70	6545	TRUE
OK	negbinomial.size	5.96615e-120	1.29201e-118	AL021328.1	2273	FALSE
OK	negbinomial.size	6.01611e-120	1.3021e-118	YPEL3	12611	TRUE
OK	negbinomial.size	6.05157e-120	1.30904e-118	FUNDC1	6539	TRUE
OK	negbinomial.size	6.95948e-120	1.50458e-118	CCT8	16091	TRUE
OK	negbinomial.size	1.00924e-119	2.18066e-118	PFDN6	13245	TRUE
OK	negbinomial.size	1.05992e-119	2.28888e-118	ATP6V0D1	14742	TRUE
OK	negbinomial.size	1.12069e-119	2.41875e-118	RAB5C	12352	TRUE
OK	negbinomial.size	1.19059e-119	2.56817e-118	EBNA1BP2	8818	TRUE
OK	negbinomial.size	1.22274e-119	2.63604e-118	TNRC6B	10220	TRUE
OK	negbinomial.size	1.40248e-119	3.02183e-118	PSMB7	15035	TRUE
OK	negbinomial.size	1.71181e-119	3.68625e-118	FAM120AOS	10939	TRUE
OK	negbinomial.size	1.78191e-119	3.83506e-118	THAP7	6981	TRUE
OK	negbinomial.size	1.85815e-119	3.99691e-118	ASRGL1	26352	TRUE
OK	negbinomial.size	2.41233e-119	5.18603e-118	ACOT4	3760	FALSE
OK	negbinomial.size	2.4218e-119	5.20348e-118	VDAC3	12303	TRUE
OK	negbinomial.size	2.42668e-119	5.21105e-118	IER3IP1	13935	TRUE
OK	negbinomial.size	3.29776e-119	7.07765e-118	FOLR1	10037	TRUE
OK	negbinomial.size	4.92692e-119	1.05682e-117	RAMMET	12161	TRUE
OK	negbinomial.size	4.9942e-119	1.07066e-117	HSD17B10	12751	TRUE
OK	negbinomial.size	6.10627e-119	1.30833e-117	AKR1A1	16568	TRUE
OK	negbinomial.size	7.15278e-119	1.5317e-117	UFSP2	6715	TRUE
OK	negbinomial.size	7.328e-119	1.56835e-117	LINC00665	6261	TRUE
OK	negbinomial.size	1.5507e-118	3.31698e-117	CLNS1A	8905	TRUE
OK	negbinomial.size	1.83371e-118	3.92015e-117	ZFAS1	16102	TRUE
OK	negbinomial.size	1.93726e-118	4.13922e-117	KPNB1	13034	TRUE
OK	negbinomial.size	2.09501e-118	4.47378e-117	MICOS13	347	FALSE
OK	negbinomial.size	2.41335e-118	5.15071e-117	DYNC1I1	6647	TRUE
OK	negbinomial.size	2.58005e-118	5.50344e-117	TMPRSS4	4981	TRUE
OK	negbinomial.size	3.90901e-118	8.33357e-117	EMC10	11914	TRUE
OK	negbinomial.size	4.10271e-118	8.74166e-117	ECHDC1	9705	TRUE
OK	negbinomial.size	4.4143e-118	9.40035e-117	COPS6	13212	TRUE
OK	negbinomial.size	4.79107e-118	1.0197e-116	SDHAF1	4230	FALSE
OK	negbinomial.size	5.22121e-118	1.11064e-116	MRPS9	4792	TRUE
OK	negbinomial.size	5.78085e-118	1.229e-116	POLR2E	12309	TRUE
OK	negbinomial.size	6.21525e-118	1.32062e-116	CMPK1	17491	TRUE
OK	negbinomial.size	6.37904e-118	1.35467e-116	PPP2R3C	5208	TRUE
OK	negbinomial.size	1.80325e-117	3.82732e-116	ZNF638	9522	TRUE
OK	negbinomial.size	2.08063e-117	4.41361e-116	PHF5A	4851	TRUE
OK	negbinomial.size	3.01603e-117	6.39431e-116	WDR61	9099	TRUE
OK	negbinomial.size	3.20844e-117	6.7985e-116	ACTR2	15886	TRUE
OK	negbinomial.size	3.85421e-117	8.16234e-116	FAM3C	12430	TRUE
OK	negbinomial.size	4.10582e-117	8.69039e-116	SNRPA1	9775	TRUE
OK	negbinomial.size	4.1469e-117	8.77251e-116	GCA	7086	TRUE
OK	negbinomial.size	4.71863e-117	9.97647e-116	SETD2	8372	TRUE
OK	negbinomial.size	5.01962e-117	1.0607e-115	IFI27	18753	TRUE
OK	negbinomial.size	5.55356e-117	1.17288e-115	C6orf62	11840	TRUE
OK	negbinomial.size	6.00879e-117	1.26832e-115	YWHAE	22487	TRUE
OK	negbinomial.size	6.13029e-117	1.29326e-115	KIF22	6906	TRUE
OK	negbinomial.size	6.216e-117	1.31062e-115	APEX1	13948	TRUE
OK	negbinomial.size	6.93296e-117	1.46099e-115	FBXW5	13282	TRUE
OK	negbinomial.size	7.01986e-117	1.47849e-115	MAP3K12	2561	FALSE
OK	negbinomial.size	7.65846e-117	1.6121e-115	EMC9	5514	TRUE
OK	negbinomial.size	9.29978e-117	1.95652e-115	PSMF1	8920	TRUE
OK	negbinomial.size	1.18498e-116	2.49165e-115	NUDT8	5726	TRUE
OK	negbinomial.size	1.2572e-116	2.64204e-115	COMMD3	9917	TRUE
OK	negbinomial.size	1.47064e-116	3.08891e-115	ACPP	7636	TRUE
OK	negbinomial.size	1.49436e-116	3.13702e-115	NXT1	5960	TRUE
OK	negbinomial.size	1.80673e-116	3.79067e-115	SPAG16	7753	TRUE
OK	negbinomial.size	3.04085e-116	6.37647e-115	DYNC2LI1	8222	TRUE
OK	negbinomial.size	3.3561e-116	7.03369e-115	RNF126	6237	TRUE
OK	negbinomial.size	3.88007e-116	8.12738e-115	RNF213	9495	TRUE
OK	negbinomial.size	5.74401e-116	1.20251e-114	EIF2D	4915	TRUE
OK	negbinomial.size	6.58557e-116	1.37794e-114	RAB30-AS1	5601	TRUE
OK	negbinomial.size	6.64531e-116	1.38968e-114	BCKDK	8217	TRUE
OK	negbinomial.size	6.86958e-116	1.4358e-114	NDRG1	8747	TRUE
OK	negbinomial.size	7.72182e-116	1.61305e-114	ZNF511	5333	TRUE
OK	negbinomial.size	8.2512e-116	1.7227e-114	COPS2	12993	TRUE
OK	negbinomial.size	8.57011e-116	1.7883e-114	METRN	6192	TRUE
OK	negbinomial.size	9.72141e-116	2.02744e-114	ERP29	17845	TRUE
OK	negbinomial.size	1.12368e-115	2.34222e-114	AL392172.1	2970	FALSE
OK	negbinomial.size	1.57073e-115	3.27228e-114	ASF1A	4295	TRUE
OK	negbinomial.size	1.75974e-115	3.66404e-114	FBXO8	6668	TRUE
OK	negbinomial.size	1.83134e-115	3.81106e-114	AKIP1	3525	FALSE
OK	negbinomial.size	2.37374e-115	4.93711e-114	IFITM3	13141	TRUE
OK	negbinomial.size	2.51815e-115	5.23464e-114	CENPS	2482	FALSE
OK	negbinomial.size	2.88465e-115	5.99327e-114	C4orf48	13764	TRUE
OK	negbinomial.size	4.16175e-115	8.64194e-114	POLR3H	5212	TRUE
OK	negbinomial.size	4.3303e-115	8.98707e-114	PEX7	5114	TRUE
OK	negbinomial.size	4.3481e-115	9.01914e-114	GEMIN8	6926	TRUE
OK	negbinomial.size	4.49604e-115	9.32096e-114	PDAP1	15636	TRUE
OK	negbinomial.size	4.98476e-115	1.03286e-113	PPP1R16A	8463	TRUE
OK	negbinomial.size	7.43476e-115	1.53967e-113	PTRH1	8571	TRUE
OK	negbinomial.size	7.52736e-115	1.55801e-113	GLB1	9427	TRUE
OK	negbinomial.size	1.01008e-114	2.08954e-113	THOC3	9418	TRUE
OK	negbinomial.size	1.41226e-114	2.91994e-113	CST3	23278	TRUE
OK	negbinomial.size	1.63645e-114	3.38165e-113	DDA1	8936	TRUE
OK	negbinomial.size	2.08825e-114	4.31294e-113	MMADHC	12142	TRUE
OK	negbinomial.size	3.12183e-114	6.44417e-113	SAC3D1	4289	TRUE
OK	negbinomial.size	3.36174e-114	6.93566e-113	GOSR2	5837	TRUE
OK	negbinomial.size	3.51547e-114	7.24892e-113	NDUFS7	13718	TRUE
OK	negbinomial.size	4.66127e-114	9.60642e-113	CCNG1	8416	TRUE
OK	negbinomial.size	4.69378e-114	9.66823e-113	GEMIN6	4082	FALSE
OK	negbinomial.size	4.77644e-114	9.83209e-113	CHPF	10137	TRUE
OK	negbinomial.size	4.77846e-114	9.83209e-113	LYPLA1	18318	TRUE
OK	negbinomial.size	5.52072e-114	1.13533e-112	UBE2H	16562	TRUE
OK	negbinomial.size	7.79018e-114	1.60118e-112	TUBG1	6457	TRUE
OK	negbinomial.size	7.96666e-114	1.63658e-112	FAM89A	4082	TRUE
OK	negbinomial.size	8.58687e-114	1.76304e-112	CADM1	4195	TRUE
OK	negbinomial.size	1.28029e-113	2.62727e-112	MTCH2	13175	TRUE
OK	negbinomial.size	1.52123e-113	3.12002e-112	RRP36	7782	TRUE
OK	negbinomial.size	2.00435e-113	4.10871e-112	MRPL44	7650	TRUE
OK	negbinomial.size	2.07355e-113	4.24828e-112	UBAC1	6345	TRUE
OK	negbinomial.size	2.52151e-113	5.1633e-112	CDK5	5400	TRUE
OK	negbinomial.size	2.86889e-113	5.87151e-112	RPF2	13850	TRUE
OK	negbinomial.size	3.14287e-113	6.42881e-112	SPRYD7	5136	TRUE
OK	negbinomial.size	3.5681e-113	7.29474e-112	PHF3	10573	TRUE
OK	negbinomial.size	3.75762e-113	7.67811e-112	KMT2A	8887	TRUE
OK	negbinomial.size	5.38795e-113	1.10036e-111	HOXB2	11238	TRUE
OK	negbinomial.size	5.43495e-113	1.10937e-111	NSMCE2	6952	TRUE
OK	negbinomial.size	5.80462e-113	1.18419e-111	CNBP	19904	TRUE
OK	negbinomial.size	6.16064e-113	1.25616e-111	POLDIP2	9199	TRUE
OK	negbinomial.size	7.54777e-113	1.53817e-111	CREM	5632	TRUE
OK	negbinomial.size	8.45125e-113	1.72138e-111	COMMD7	11289	TRUE
OK	negbinomial.size	1.2943e-112	2.63487e-111	ARHGAP15	2861	FALSE
OK	negbinomial.size	1.30066e-112	2.64642e-111	NOB1	6426	TRUE
OK	negbinomial.size	2.76742e-112	5.62783e-111	DNTTIP1	5576	TRUE
OK	negbinomial.size	2.84738e-112	5.78736e-111	PLAAT3	324	FALSE
OK	negbinomial.size	3.2434e-112	6.5888e-111	SSR1	11512	TRUE
OK	negbinomial.size	3.60052e-112	7.3104e-111	GALNT7	7235	TRUE
OK	negbinomial.size	4.30433e-112	8.73476e-111	PSMD14	11547	TRUE
OK	negbinomial.size	4.33228e-112	8.78684e-111	IDH3B	8577	TRUE
OK	negbinomial.size	4.58796e-112	9.3005e-111	SSBP4	8280	TRUE
OK	negbinomial.size	4.78831e-112	9.70151e-111	CETN2	12401	TRUE
OK	negbinomial.size	7.84783e-112	1.5892e-110	DUSP28	3629	FALSE
OK	negbinomial.size	8.17796e-112	1.65517e-110	RPL22L1	10092	TRUE
OK	negbinomial.size	1.04394e-111	2.11177e-110	OLFML3	1322	FALSE
OK	negbinomial.size	1.29039e-111	2.60893e-110	DDI2	9130	TRUE
OK	negbinomial.size	1.36321e-111	2.7547e-110	DCAF13	7855	TRUE
OK	negbinomial.size	1.49107e-111	3.01149e-110	HDHD5	6049	TRUE
OK	negbinomial.size	1.55791e-111	3.14483e-110	TIPRL	9550	TRUE
OK	negbinomial.size	1.64452e-111	3.31792e-110	C1orf21	10941	TRUE
OK	negbinomial.size	3.31816e-111	6.69106e-110	MED10	9957	TRUE
OK	negbinomial.size	3.58344e-111	7.22221e-110	LGR5	2025	FALSE
OK	negbinomial.size	4.4575e-111	8.97911e-110	RTCA	10372	TRUE
OK	negbinomial.size	4.53665e-111	9.13376e-110	MACROD1	5788	TRUE
OK	negbinomial.size	5.55053e-111	1.11692e-109	COX11	5884	TRUE
OK	negbinomial.size	6.29689e-111	1.26644e-109	OAZ3	2527	FALSE
OK	negbinomial.size	7.34657e-111	1.47678e-109	TCEA2	5570	TRUE
OK	negbinomial.size	8.34781e-111	1.67717e-109	GSTO2	7562	TRUE
OK	negbinomial.size	9.09196e-111	1.82572e-109	HIBCH	6989	TRUE
OK	negbinomial.size	1.39991e-110	2.80962e-109	PPP1R14B	15073	TRUE
OK	negbinomial.size	1.63597e-110	3.28169e-109	DHRS4	5714	TRUE
OK	negbinomial.size	2.34611e-110	4.70375e-109	ATP2B1	9044	TRUE
OK	negbinomial.size	4.09329e-110	8.2024e-109	PDCL3	9339	TRUE
OK	negbinomial.size	4.90973e-110	9.8333e-109	SDR39U1	6761	TRUE
OK	negbinomial.size	5.30709e-110	1.06236e-108	CTSA	10569	TRUE
OK	negbinomial.size	5.47127e-110	1.09465e-108	IMPDH2	10281	TRUE
OK	negbinomial.size	6.21687e-110	1.24318e-108	PEF1	7832	TRUE
OK	negbinomial.size	6.47415e-110	1.29395e-108	TAP2	10018	TRUE
OK	negbinomial.size	7.20614e-110	1.4395e-108	ITGB3BP	4089	TRUE
OK	negbinomial.size	7.23446e-110	1.44441e-108	C6orf203	5300	TRUE
OK	negbinomial.size	1.12488e-109	2.24473e-108	RB1CC1	10659	TRUE
OK	negbinomial.size	1.26659e-109	2.5262e-108	ING4	6587	TRUE
OK	negbinomial.size	1.49614e-109	2.98248e-108	CXorf40B	4168	TRUE
OK	negbinomial.size	1.57647e-109	3.141e-108	TSEN15	5074	TRUE
OK	negbinomial.size	1.9115e-109	3.80653e-108	ITGAV	7631	TRUE
OK	negbinomial.size	2.08085e-109	4.14163e-108	AQP3	4053	TRUE
OK	negbinomial.size	2.23062e-109	4.43741e-108	ORC3	4982	TRUE
OK	negbinomial.size	2.83627e-109	5.63933e-108	ZDHHC16	6148	TRUE
OK	negbinomial.size	3.02069e-109	6.0029e-108	HADHB	18333	TRUE
OK	negbinomial.size	3.11471e-109	6.18653e-108	ITPA	12980	TRUE
OK	negbinomial.size	3.12861e-109	6.21094e-108	COPA	12018	TRUE
OK	negbinomial.size	3.14474e-109	6.23973e-108	EFHD2	9673	TRUE
OK	negbinomial.size	3.28997e-109	6.52451e-108	DNAL4	4972	TRUE
OK	negbinomial.size	3.33847e-109	6.61727e-108	GLO1	13653	TRUE
OK	negbinomial.size	3.62274e-109	7.17703e-108	C18orf21	7205	TRUE
OK	negbinomial.size	3.77637e-109	7.47752e-108	PSMG4	5463	TRUE
OK	negbinomial.size	3.92794e-109	7.77363e-108	EXOSC1	6579	TRUE
OK	negbinomial.size	5.74379e-109	1.13615e-107	FBXO4	6248	TRUE
OK	negbinomial.size	6.05223e-109	1.19654e-107	BOD1	6703	TRUE
OK	negbinomial.size	7.22396e-109	1.42746e-107	ADRM1	12920	TRUE
OK	negbinomial.size	7.93584e-109	1.56732e-107	POLR2C	7178	TRUE
OK	negbinomial.size	8.48012e-109	1.67395e-107	NSMCE4A	5552	TRUE
OK	negbinomial.size	8.85272e-109	1.7466e-107	MLST8	5628	TRUE
OK	negbinomial.size	9.51266e-109	1.87584e-107	SEMA3C	5142	TRUE
OK	negbinomial.size	1.05877e-108	2.08676e-107	PTPRK	6116	TRUE
OK	negbinomial.size	1.10007e-108	2.16706e-107	PRKAG2-AS1	7825	TRUE
OK	negbinomial.size	1.11093e-108	2.18733e-107	MVB12A	9593	TRUE
OK	negbinomial.size	1.48845e-108	2.92913e-107	AL451165.2	2845	FALSE
OK	negbinomial.size	1.77393e-108	3.48913e-107	PRELID3B	13363	TRUE
OK	negbinomial.size	1.82304e-108	3.58388e-107	HAUS1	5557	TRUE
OK	negbinomial.size	2.80518e-108	5.51182e-107	C19orf48	4294	TRUE
OK	negbinomial.size	3.4898e-108	6.85352e-107	FNIP2	5418	TRUE
OK	negbinomial.size	3.78549e-108	7.4304e-107	SPACA9	3371	FALSE
OK	negbinomial.size	4.20862e-108	8.25673e-107	TFDP1	6548	TRUE
OK	negbinomial.size	4.81254e-108	9.43671e-107	ZDHHC6	8025	TRUE
OK	negbinomial.size	4.81863e-108	9.44382e-107	PHF8	11523	TRUE
OK	negbinomial.size	5.24257e-108	1.02695e-106	RFXANK	11087	TRUE
OK	negbinomial.size	6.60627e-108	1.29341e-106	ZDHHC2	9821	TRUE
OK	negbinomial.size	7.43797e-108	1.45551e-106	TEAD1	7365	TRUE
OK	negbinomial.size	7.84445e-108	1.53427e-106	FAHD2A	5771	TRUE
OK	negbinomial.size	8.33541e-108	1.62946e-106	SCNM1	4749	TRUE
OK	negbinomial.size	8.53094e-108	1.66683e-106	MFAP5	2575	FALSE
OK	negbinomial.size	8.82141e-108	1.72271e-106	INO80C	4628	TRUE
OK	negbinomial.size	9.73023e-108	1.89923e-106	ECSIT	3851	FALSE
OK	negbinomial.size	1.55695e-107	3.03743e-106	FGFR1	6545	TRUE
OK	negbinomial.size	1.96339e-107	3.82841e-106	AC023157.3	3105	FALSE
OK	negbinomial.size	2.0189e-107	3.93466e-106	AP002387.2	2063	FALSE
OK	negbinomial.size	2.11124e-107	4.11253e-106	NAGK	9827	TRUE
OK	negbinomial.size	2.2006e-107	4.28441e-106	ZFPM1	7013	TRUE
OK	negbinomial.size	2.65634e-107	5.16909e-106	HSBP1L1	9976	TRUE
OK	negbinomial.size	2.87178e-107	5.58549e-106	TPPP3	1216	FALSE
OK	negbinomial.size	2.93429e-107	5.70417e-106	UBE2J2	8367	TRUE
OK	negbinomial.size	4.18819e-107	8.13761e-106	AGRN	6642	TRUE
OK	negbinomial.size	5.09943e-107	9.90312e-106	LMAN2	15177	TRUE
OK	negbinomial.size	6.28867e-107	1.22064e-105	EFCAB11	3852	FALSE
OK	negbinomial.size	7.13478e-107	1.38418e-105	RAD23A	15359	TRUE
OK	negbinomial.size	9.52112e-107	1.8462e-105	NABP2	5618	TRUE
OK	negbinomial.size	1.01834e-106	1.97363e-105	MED18	3271	FALSE
OK	negbinomial.size	1.11188e-106	2.15382e-105	SREBF2	8903	TRUE
OK	negbinomial.size	1.39681e-106	2.70439e-105	PSMB10	3893	FALSE
OK	negbinomial.size	2.11146e-106	4.08599e-105	KYAT3	5722	TRUE
OK	negbinomial.size	2.22292e-106	4.29952e-105	MTFR1L	5145	TRUE
OK	negbinomial.size	2.86203e-106	5.53287e-105	S100A16	11257	TRUE
OK	negbinomial.size	3.00056e-106	5.79776e-105	TMEM59	17417	TRUE
OK	negbinomial.size	3.17303e-106	6.12792e-105	C9orf85	4055	TRUE
OK	negbinomial.size	3.35946e-106	6.48471e-105	MICOS10	370	FALSE
OK	negbinomial.size	3.38221e-106	6.52533e-105	GEMIN2	2662	FALSE
OK	negbinomial.size	3.57585e-106	6.89547e-105	COL4A1	4897	TRUE
OK	negbinomial.size	4.56729e-106	8.80287e-105	PLA2G16	16965	TRUE
OK	negbinomial.size	4.6591e-106	8.97532e-105	MRPS10	9200	TRUE
OK	negbinomial.size	5.66775e-106	1.09129e-104	EIF2B3	4184	TRUE
OK	negbinomial.size	6.14471e-106	1.18253e-104	ANAPC10	4150	FALSE
OK	negbinomial.size	6.71207e-106	1.29107e-104	DLGAP1	9820	TRUE
OK	negbinomial.size	7.00539e-106	1.34682e-104	CHD2	7982	TRUE
OK	negbinomial.size	8.01113e-106	1.5394e-104	NUDT21	8919	TRUE
OK	negbinomial.size	8.03433e-106	1.54309e-104	STYXL1	6137	TRUE
OK	negbinomial.size	8.38205e-106	1.60907e-104	ZNF880	5991	TRUE
OK	negbinomial.size	9.81008e-106	1.88226e-104	COQ4	10103	TRUE
OK	negbinomial.size	1.05462e-105	2.02248e-104	CCDC159	6352	TRUE
OK	negbinomial.size	1.12198e-105	2.15059e-104	ITPRIP	3342	FALSE
OK	negbinomial.size	1.29325e-105	2.47765e-104	CDS1	9519	TRUE
OK	negbinomial.size	1.48025e-105	2.83449e-104	WSB2	9751	TRUE
OK	negbinomial.size	1.51689e-105	2.90319e-104	DEAF1	9488	TRUE
OK	negbinomial.size	1.91641e-105	3.66602e-104	EPRS	11676	TRUE
OK	negbinomial.size	2.06664e-105	3.95144e-104	JPT1	16578	TRUE
OK	negbinomial.size	2.88902e-105	5.52108e-104	CLK1	8886	TRUE
OK	negbinomial.size	3.0856e-105	5.89381e-104	POLR3GL	5750	TRUE
OK	negbinomial.size	4.21481e-105	8.04673e-104	C6orf48	9596	TRUE
OK	negbinomial.size	4.31373e-105	8.23147e-104	SNUPN	5594	TRUE
OK	negbinomial.size	4.33073e-105	8.25981e-104	EIF2B1	5840	TRUE
OK	negbinomial.size	4.78691e-105	9.12532e-104	DTWD1	5595	TRUE
OK	negbinomial.size	5.95273e-105	1.13421e-103	LRRC28	3073	FALSE
OK	negbinomial.size	8.2959e-105	1.57988e-103	ACTR10	10108	TRUE
OK	negbinomial.size	9.82768e-105	1.87067e-103	LENG1	5608	TRUE
OK	negbinomial.size	9.93466e-105	1.8901e-103	AVEN	4726	TRUE
OK	negbinomial.size	1.37644e-104	2.61742e-103	C12orf29	5841	TRUE
OK	negbinomial.size	1.51301e-104	2.87569e-103	SEC13	14845	TRUE
OK	negbinomial.size	1.81562e-104	3.44913e-103	TADA3	8663	TRUE
OK	negbinomial.size	2.48418e-104	4.71686e-103	TBPL1	3089	FALSE
OK	negbinomial.size	2.5602e-104	4.8588e-103	SNRNP27	9001	TRUE
OK	negbinomial.size	3.64327e-104	6.91087e-103	C11orf58	17219	TRUE
OK	negbinomial.size	3.65899e-104	6.93725e-103	SUN1	9246	TRUE
OK	negbinomial.size	3.84519e-104	7.28668e-103	AHCY	14307	TRUE
OK	negbinomial.size	4.03806e-104	7.64841e-103	TXNIP	21155	TRUE
OK	negbinomial.size	4.58179e-104	8.67398e-103	C4orf33	5851	TRUE
OK	negbinomial.size	4.80208e-104	9.08654e-103	MORF4L2	17960	TRUE
OK	negbinomial.size	5.36058e-104	1.01383e-102	CCL4	1248	FALSE
OK	negbinomial.size	5.51487e-104	1.0425e-102	ZNF652	14418	TRUE
OK	negbinomial.size	6.09142e-104	1.15092e-102	FADD	4661	TRUE
OK	negbinomial.size	6.67032e-104	1.25968e-102	BLVRB	14989	TRUE
OK	negbinomial.size	7.02856e-104	1.32668e-102	PPIE	7736	TRUE
[truncated: 36,388 more rows]

## Sheet: Table S6
Table S6. Differential gene expression test results from Moran’s I test during endometrial epithelium development.
Gene	p_value	morans_test_statistic	morans_I	status	q_value
AL669831.5	4.77481e-16	8.03251	0.0206907	OK	1.10889e-15
FAM41C	2.99677e-06	4.52662	0.0116152	OK	5.84062e-06
AL645608.7	0	42.3942	0.103711	OK	0
AL645608.3	2.30616e-32	11.7859	0.030003	OK	6.32712e-32
AL645608.1	2.10538e-24	10.1266	0.0259752	OK	5.36723e-24
SAMD11	1.5427e-202	30.3432	0.0783608	OK	8.19125e-202
NOC2L	8.45517e-85	19.4779	0.0503134	OK	3.10537e-84
KLHL17	7.9621e-09	5.6513	0.0145208	OK	1.64899e-08
PLEKHN1	5.98279e-63	16.7054	0.0430853	OK	1.97765e-62
AL645608.8	1.49388e-26	10.5998	0.0273159	OK	3.88462e-26
HES4	0	55.1126	0.142506	OK	0
ISG15	1.72832e-151	26.19	0.067678	OK	8.04107e-151
AGRN	0	38.9663	0.100733	OK	0
RNF223	2.58255e-160	26.9537	0.0696403	OK	1.23805e-159
C1orf159	2.62366e-05	4.04433	0.0103814	OK	4.96365e-05
AL390719.2	1.13458e-15	7.92567	0.0204181	OK	2.62336e-15
TTLL10	1.25876e-35	12.403	0.0319794	OK	3.54239e-35
TNFRSF18	9.58784e-16	7.94656	0.0203357	OK	2.21962e-15
TNFRSF4	0.00027559	3.45457	0.00879126	OK	0.00050269
SDF4	0	40.5847	0.104918	OK	0
B3GALT6	5.36182e-44	13.8623	0.0357825	OK	1.59583e-43
UBE2J2	2.11479e-119	23.2032	0.0599516	OK	8.86981e-119
ACAP3	7.28444e-55	15.5556	0.040153	OK	2.30804e-54
PUSL1	2.20286e-40	13.2518	0.0342015	OK	6.41932e-40
INTS11	7.20554e-117	22.951	0.0592992	OK	2.9959e-116
CPTP	1.50037e-17	8.44654	0.0217727	OK	3.54948e-17
DVL1	4.10415e-26	10.5048	0.0270976	OK	1.06366e-25
MXRA8	0	111.566	0.288378	OK	0
AURKAIP1	0	106.77	0.276103	OK	0
CCNL2	2.38067e-97	20.9056	0.0540072	OK	9.21224e-97
MRPL20	0	87.8393	0.227141	OK	0
ANKRD65	1.70161e-12	6.95998	0.017882	OK	3.76023e-12
VWA1	2.8891e-78	18.6918	0.0482758	OK	1.0305e-77
ATAD3C	2.83784e-51	15.0171	0.0387598	OK	8.82185e-51
ATAD3B	2.061e-06	4.60513	0.0118323	OK	4.03922e-06
ATAD3A	3.27029e-50	14.8541	0.0383471	OK	1.01054e-49
SSU72	0	41.8532	0.108192	OK	0
FNDC10	1.03617e-45	14.1427	0.0365079	OK	3.1142e-45
AL691432.2	7.08268e-08	5.26309	0.0135322	OK	1.4366e-07
MIB2	4.52485e-09	5.74764	0.0147902	OK	9.42301e-09
MMP23B	1.58505e-06	4.65948	0.0119579	OK	3.11734e-06
CDK11B	1.91279e-73	18.0899	0.0467225	OK	6.67539e-73
SLC35E2B	3.32778e-62	16.6028	0.0428734	OK	1.09631e-61
CDK11A	4.53125e-75	18.295	0.0472511	OK	1.59444e-74
SLC35E2	2.28841e-225	32.0271	0.0824356	OK	1.27844e-224
NADK	9.39607e-135	24.6772	0.0637648	OK	4.16213e-134
GNB1	0	52.5811	0.135946	OK	0
GABRD	1.67285e-05	4.14856	0.0100167	OK	3.18703e-05
PRKCZ	1.40581e-09	5.94223	0.0152926	OK	2.95611e-09
FAAP20	0	39.5775	0.102314	OK	0
SKI	8.07021e-59	16.1283	0.041645	OK	2.61068e-58
MORN1	0.000393439	3.35737	0.00860328	OK	0.000712278
RER1	0	75.7287	0.19582	OK	0
PEX10	6.16502e-18	8.5498	0.0220396	OK	1.46731e-17
PANK4	0.000335664	3.40103	0.00871653	OK	0.000609861
HES5	3.15109e-38	12.874	0.033214	OK	9.04252e-38
AL139246.5	1.28688e-06	4.7022	0.0120764	OK	2.53659e-06
TNFRSF14	1.01395e-18	8.75573	0.0225725	OK	2.43613e-18
FAM213B	4.98699e-06	4.41774	0.0113474	OK	9.6538e-06
MMEL1	1.73986e-178	28.4618	0.0735293	OK	8.7648e-178
LINC00982	1.21785e-05	4.22068	0.00954216	OK	2.33062e-05
PRDM16	4.36918e-69	17.5281	0.0435222	OK	1.49334e-68
ARHGEF16	1.54429e-13	7.29048	0.0187804	OK	3.46224e-13
MEGF6	1.49829e-124	23.7078	0.0612273	OK	6.41062e-124
TPRG1L	2.42256e-124	23.6876	0.0612041	OK	1.03551e-123
WRAP73	9.60228e-09	5.61902	0.014457	OK	1.9854e-08
SMIM1	3.57639e-12	6.85457	0.0176459	OK	7.86097e-12
LRRC47	8.23228e-47	14.3198	0.0369672	OK	2.49038e-46
CEP104	9.51848e-74	18.1284	0.0468214	OK	3.32623e-73
DFFB	4.1083e-06	4.45946	0.0114522	OK	7.97215e-06
C1orf174	7.65661e-19	8.78735	0.0226545	OK	1.84313e-18
NPHP4	6.67232e-25	10.2384	0.0264009	OK	1.70907e-24
RPL22	0	117.622	0.304052	OK	0
RNF207	3.94388e-07	4.93812	0.0126829	OK	7.87044e-07
ICMT	1.19616e-80	18.9822	0.0490308	OK	4.30734e-80
GPR153	1.92657e-105	21.7768	0.0561687	OK	7.71684e-105
ACOT7	3.17919e-34	12.1416	0.0313231	OK	8.8476e-34
HES2	0	42.8427	0.110725	OK	0
ESPN	2.09181e-06	4.60205	0.0118062	OK	4.09869e-06
TNFRSF25	2.22119e-28	10.9864	0.0283254	OK	5.87619e-28
PLEKHG5	2.10143e-11	6.59674	0.0169689	OK	4.55552e-11
NOL9	2.6239e-18	8.64785	0.0222925	OK	6.27052e-18
ZBTB48	1.04945e-08	5.60364	0.014416	OK	2.16835e-08
KLHL21	1.72353e-185	29.0223	0.0750016	OK	8.78332e-185
PHF13	1.50024e-16	8.17331	0.0210626	OK	3.50886e-16
THAP3	6.64446e-17	8.27096	0.0213169	OK	1.56154e-16
DNAJC11	3.07335e-23	9.86095	0.0254305	OK	7.75459e-23
CAMTA1	2.05995e-135	24.7385	0.0639235	OK	9.14331e-135
VAMP3	5.47474e-78	18.6576	0.0481913	OK	1.95092e-77
PER3	7.12191e-11	6.41326	0.0164956	OK	1.5303e-10
UTS2	2.26993e-101	21.3429	0.0550312	OK	8.93193e-101
PARK7	0	136.616	0.353263	OK	0
AL034417.3	3.38953e-38	12.8684	0.0332028	OK	9.7236e-38
ERRFI1	0	102.676	0.265544	OK	0
AL034417.2	1.1645e-38	12.9507	0.0334209	OK	3.35083e-38
SLC45A1	4.97574e-13	7.13118	0.0183568	OK	1.10725e-12
RERE	1.24828e-300	37.0411	0.0957527	OK	8.11613e-300
ENO1	0	76.6096	0.19809	OK	0
GPR157	7.15071e-122	23.4466	0.060581	OK	3.03195e-121
MIR34AHG	4.40346e-08	5.34976	0.0137393	OK	8.98142e-08
H6PD	5.44512e-150	26.0581	0.0673356	OK	2.52579e-149
SPSB1	0	43.9491	0.113606	OK	0
SLC25A33	0	41.3547	0.106912	OK	0
PIK3CD	1.16203e-31	11.6489	0.029814	OK	3.16309e-31
PIK3CD-AS2	5.89293e-27	10.6864	0.0273998	OK	1.53921e-26
CLSTN1	0	46.4245	0.120029	OK	0
CTNNBIP1	1.27239e-260	34.4665	0.0890919	OK	7.6728e-260
LZIC	4.98606e-225	32.0028	0.0827177	OK	2.78198e-224
NMNAT1	1.22768e-31	11.6442	0.0300441	OK	3.34109e-31
RBP7	1.09124e-76	18.497	0.0477676	OK	3.86926e-76
UBE4B	1.3432e-109	22.211	0.0573837	OK	5.45728e-109
KIF1B	0	50.5197	0.130623	OK	0
PGD	3.50449e-153	26.3382	0.0680598	OK	1.64091e-152
CENPS	4.33513e-38	12.8494	0.0331578	OK	1.2416e-37
DFFA	2.01216e-148	25.9194	0.0669787	OK	9.28136e-148
PEX14	3.67572e-07	4.95184	0.0127294	OK	7.33864e-07
CASZ1	0	58.588	0.151497	OK	0
TARDBP	4.4964e-184	28.9098	0.0747157	OK	2.28523e-183
SRM	0	62.1452	0.1607	OK	0
EXOSC10	9.36343e-40	13.1428	0.0339226	OK	2.71776e-39
AL109811.2	2.5789e-16	8.10772	0.0208837	OK	6.01302e-16
MTOR	2.29836e-49	14.7229	0.0380093	OK	7.05656e-49
UBIAD1	3.48509e-11	6.5213	0.0167884	OK	7.52163e-11
FBXO6	2.1428e-13	7.24622	0.0186632	OK	4.79509e-13
MAD2L2	1.25896e-258	34.3331	0.0887418	OK	7.55894e-258
AGTRAP	0	65.3816	0.169072	OK	0
C1orf167	4.49918e-38	12.8465	0.033066	OK	1.28844e-37
MTHFR	0	46.8424	0.121107	OK	0
CLCN6	8.49791e-05	3.75993	0.00964441	OK	0.000157902
NPPB	6.64437e-18	8.54115	0.0199069	OK	1.5804e-17
KIAA2013	0	43.2746	0.111879	OK	0
PLOD1	0	71.0047	0.183622	OK	0
MFN2	1.58867e-31	11.6222	0.0299879	OK	4.31816e-31
MIIP	4.98487e-42	13.5331	0.0349295	OK	1.46478e-41
TNFRSF1B	1.98635e-12	6.93815	0.0178576	OK	4.38248e-12
VPS13D	0	38.4824	0.0994805	OK	0
DHRS3	0	82.8635	0.21425	OK	0
AC254633.1	0.000210313	3.52679	0.00881439	OK	0.000385417
PDPN	1.09774e-91	20.2737	0.0520444	OK	4.15447e-91
PRDM2	0	51.6077	0.133439	OK	0
KAZN	6.24833e-18	8.54825	0.0219913	OK	1.48687e-17
TMEM51	1.19445e-46	14.2939	0.0368846	OK	3.61047e-46
FHAD1	2.6222e-111	22.3872	0.0578312	OK	1.07199e-110
AL031283.2	5.73242e-12	6.7868	0.0174675	OK	1.25539e-11
EFHD2	5.1149e-174	28.0985	0.0726166	OK	2.54125e-173
CTRC	1.85287e-24	10.1391	0.0256083	OK	4.7267e-24
CASP9	3.95586e-22	9.60107	0.0247579	OK	9.87542e-22
DNAJC16	1.20775e-98	21.0474	0.0543734	OK	4.6942e-98
AGMAT	6.24433e-108	22.0379	0.0569252	OK	2.52456e-107
AL121992.1	7.26435e-06	4.33572	0.0111292	OK	1.39822e-05
DDI2	0	50.9351	0.131699	OK	0
PLEKHM2	4.47106e-47	14.3621	0.0370758	OK	1.35489e-46
FBLIM1	2.13283e-140	25.1975	0.0651022	OK	9.61579e-140
AL450998.2	5.57833e-36	12.468	0.0321742	OK	1.57337e-35
SPEN	0	47.7756	0.123524	OK	0
SRARP	5.33806e-92	20.3091	0.0523213	OK	2.02313e-91
EPHA2	0	120.645	0.312003	OK	0
ARHGEF19	4.17615e-87	19.748	0.0510078	OK	1.55087e-86
RSG1	8.65233e-73	18.0066	0.0461129	OK	3.00919e-72
FBXO42	5.04803e-80	18.9064	0.0488349	OK	1.81432e-79
SZRD1	1.81913e-121	23.4069	0.0604787	OK	7.70082e-121
NECAP2	8.92715e-19	8.77008	0.02261	OK	2.14682e-18
NBPF1	7.31178e-12	6.75159	0.0173785	OK	1.59781e-11
CROCC	4.32178e-17	8.32208	0.0214406	OK	1.01776e-16
BX284668.5	2.50126e-80	18.9434	0.0489271	OK	8.99595e-80
MFAP2	2.90044e-44	13.9063	0.0358297	OK	8.6413e-44
ATP13A2	0	38.8011	0.100306	OK	0
SDHB	0	45.2256	0.116927	OK	0
RCC2	1.92202e-73	18.0897	0.046721	OK	6.70672e-73
ARHGEF10L	1.5083e-14	7.59761	0.0195574	OK	3.43235e-14
KLHDC7A	5.75855e-11	6.44556	0.0165823	OK	1.23887e-10
ALDH4A1	1.33466e-89	20.0361	0.051748	OK	5.01297e-89
IFFO2	1.16738e-128	24.1028	0.0622621	OK	5.06799e-128
UBR4	0	55.227	0.142801	OK	0
AL035413.1	8.04003e-09	5.64962	0.0145291	OK	1.665e-08
EMC1	4.45221e-67	17.2632	0.0445817	OK	1.50764e-66
MRTO4	1.53965e-188	29.2629	0.075628	OK	7.91355e-188
AKR7A2	0	62.8403	0.1625	OK	0
PQLC2	1.03142e-05	4.25798	0.0109341	OK	1.97846e-05
CAPZB	0	40.0283	0.103473	OK	0
MINOS1	0	95.8792	0.247951	OK	0
NBL1	0	44.43	0.114732	OK	0
TMCO4	3.13566e-31	11.564	0.0298381	OK	8.50112e-31
RNF186	3.15112e-12	6.87264	0.0176241	OK	6.93373e-12
OTUD3	4.19914e-06	4.45477	0.0114394	OK	8.14423e-06
PLA2G2A	7.93117e-144	25.5085	0.0656144	OK	3.60225e-143
PLA2G2C	0.000373495	3.37173	0.00836583	OK	0.000676821
UBXN10-AS1	1.78163e-12	6.9535	0.0179047	OK	3.93475e-12
UBXN10	1.20238e-29	11.2467	0.0290104	OK	3.21938e-29
CAMK2N1	1.84437e-284	36.0227	0.0930508	OK	1.16219e-283
MUL1	7.72384e-17	8.25299	0.0212699	OK	1.81439e-16
CDA	0	184.167	0.476062	OK	0
PINK1	1.15763e-281	35.8436	0.0926545	OK	7.26328e-281
DDOST	0	60.766	0.157128	OK	0
HP1BP3	0	49.3436	0.127577	OK	0
EIF4G3	6.32499e-260	34.42	0.0889716	OK	3.808e-259
ECE1	1.08374e-43	13.8117	0.0356523	OK	3.21932e-43
NBPF3	8.18902e-05	3.76919	0.00966471	OK	0.000152259
ALPL	0	71.6672	0.185335	OK	0
RAP1GAP	5.01209e-08	5.32628	0.0136954	OK	1.02086e-07
USP48	1.47522e-264	34.7283	0.0897691	OK	8.95529e-264
HSPG2	3.03516e-233	32.588	0.0842284	OK	1.72043e-232
CELA3B	0.000340772	3.3969	0.00839734	OK	0.0006188
CDC42	0	57.8244	0.149448	OK	0
WNT4	0	93.8652	0.24257	OK	0
ZBTB40	6.08766e-06	4.37442	0.0112355	OK	1.17474e-05
KDM1A	3.97581e-159	26.8522	0.0693917	OK	1.89595e-158
LUZP1	4.44987e-111	22.3636	0.0577785	OK	1.81718e-110
HTR1D	1.25392e-13	7.31849	0.0187623	OK	2.81459e-13
LINC01355	0	50.9795	0.131793	OK	0
HNRNPR	0	102.633	0.26542	OK	0
ZNF436	3.57194e-69	17.5396	0.045297	OK	1.22133e-68
ZNF436-AS1	1.92332e-05	4.1165	0.0105642	OK	3.65576e-05
TCEA3	0	40.2774	0.104126	OK	0
ASAP3	8.33151e-19	8.77785	0.0226265	OK	2.00467e-18
ID3	0	107.324	0.277579	OK	0
RPL11	0	169.134	0.437097	OK	0
ELOA	3.57466e-74	18.1821	0.0469611	OK	1.25232e-73
ELOA-AS1	6.7887e-10	6.06041	0.0155951	OK	1.43507e-09
PITHD1	6.3609e-100	21.1865	0.054734	OK	2.48698e-99
LYPLA2	1.94885e-51	15.042	0.0388373	OK	6.06186e-51
GALE	4.05171e-305	37.3189	0.0964714	OK	2.6593e-304
HMGCL	7.0129e-301	37.0567	0.095793	OK	4.56193e-300
FUCA1	2.06303e-276	35.5049	0.0917783	OK	1.28008e-275
CNR2	1.14242e-14	7.63349	0.0169514	OK	2.60356e-14
PNRC2	2.18176e-166	27.4669	0.0709827	OK	1.0647e-165
SRSF10	0	37.5651	0.0971074	OK	0
NIPAL3	8.60245e-67	17.2251	0.0444847	OK	2.90593e-66
RCAN3	2.93782e-86	19.6492	0.0507556	OK	1.08732e-85
NCMAP	0	92.4923	0.239082	OK	0
SRRM1	0	73.967	0.19127	OK	0
CLIC4	0	65.45	0.169235	OK	0
RUNX3	2.60872e-32	11.7756	0.0301806	OK	7.15424e-32
SYF2	0	44.1015	0.11401	OK	0
RSRP1	0	96.5167	0.24958	OK	0
TMEM50A	0	64.6907	0.167265	OK	0
MACO1	8.90568e-100	21.1706	0.054693	OK	3.47936e-99
MAN1C1	6.35506e-82	19.1358	0.0492135	OK	2.30229e-81
SELENON	3.45488e-35	12.3218	0.0317972	OK	9.6844e-35
MTFR1L	3.54575e-57	15.8929	0.0410371	OK	1.13713e-56
AUNIP	4.01188e-07	4.93479	0.0124304	OK	8.00493e-07
PAQR7	5.82389e-23	9.79657	0.0252634	OK	1.46624e-22
STMN1	0	76.4497	0.1977	OK	0
PAFAH2	3.48552e-42	13.5594	0.0349997	OK	1.02546e-41
SLC30A2	0	71.4877	0.184859	OK	0
PDIK1L	1.87724e-29	11.2073	0.028911	OK	5.01918e-29
ZNF593	0	72.0187	0.186244	OK	0
CNKSR1	3.0233e-32	11.7631	0.0303531	OK	8.28344e-32
CEP85	3.65831e-43	13.7238	0.0354133	OK	1.08246e-42
SH3BGRL3	0	134.324	0.347369	OK	0
UBXN11	4.83439e-14	7.44535	0.0191762	OK	1.09203e-13
CD52	4.75259e-272	35.2211	0.091028	OK	2.92481e-271
CRYBG2	1.34282e-36	12.581	0.0324223	OK	3.8029e-36
ZNF683	2.32829e-07	5.03995	0.012772	OK	4.67325e-07
DHDDS	7.21375e-58	15.9924	0.0412958	OK	2.32449e-57
HMGN2	0	57.0389	0.147466	OK	0
RPS6KA1	2.93097e-59	16.1907	0.0418075	OK	9.50374e-59
ARID1A	0	54.9138	0.141991	OK	0
PIGV	1.87971e-37	12.7354	0.0328674	OK	5.36025e-37
ZDHHC18	1.95308e-33	11.9922	0.0309413	OK	5.40511e-33
SFN	0	80.8673	0.209135	OK	0
GPN2	1.1543e-18	8.7411	0.0225338	OK	2.77081e-18
GPATCH3	0.000234211	3.49819	0.00896781	OK	0.000428457
NUDC	0	82.3114	0.212861	OK	0
KDF1	1.66279e-156	26.6268	0.0688058	OK	7.87384e-156
TRNP1	2.0333e-224	31.9589	0.0825086	OK	1.13352e-223
SLC9A1	0	39.4291	0.101924	OK	0
WDTC1	4.41042e-37	12.6687	0.0326943	OK	1.25335e-36
TMEM222	1.90109e-52	15.1952	0.0392325	OK	5.94136e-52
SYTL1	3.86565e-229	32.2969	0.0834769	OK	2.17666e-228
MAP3K6	3.51283e-06	4.49291	0.0115426	OK	6.83073e-06
WASF2	0	66.1968	0.171154	OK	0
AHDC1	1.04996e-86	19.7013	0.0508857	OK	3.89368e-86
FGR	3.63666e-18	8.61051	0.0219336	OK	8.67427e-18
IFI6	2.46451e-170	27.7954	0.0718315	OK	1.21279e-169
FAM76A	2.10356e-42	13.5964	0.0350963	OK	6.19778e-42
STX12	4.3893e-126	23.856	0.0616406	OK	1.8869e-125
PPP1R8	4.84305e-24	10.0448	0.0259076	OK	1.2313e-23
THEMIS2	2.47e-05	4.05845	0.0103942	OK	4.67765e-05
RPA2	2.99687e-74	18.1918	0.0469854	OK	1.05018e-73
SMPDL3B	1.67059e-27	10.8027	0.027835	OK	4.39004e-27
XKR8	5.58415e-06	4.39322	0.0112825	OK	1.07947e-05
EYA3	6.58087e-49	14.6516	0.0378254	OK	2.01369e-48
DNAJC8	0	53.2322	0.137638	OK	0
ATP5IF1	0	98.5563	0.254765	OK	0
SESN2	1.5464e-18	8.708	0.0224415	OK	3.70664e-18
MED18	3.45029e-37	12.6879	0.032743	OK	9.80926e-37
PHACTR4	0	42.8887	0.110881	OK	0
RCC1	2.36511e-35	12.3524	0.0318748	OK	6.64025e-35
TRNAU1AP	4.10369e-75	18.3004	0.0472671	OK	1.44457e-74
SNHG12	2.55071e-187	29.1669	0.0753743	OK	1.30669e-186
TAF12	1.95936e-54	15.4922	0.0400016	OK	6.18656e-54
RAB42	1.07053e-80	18.9881	0.049015	OK	3.85759e-80
AL360012.1	1.26052e-115	22.8262	0.0589608	OK	5.2138e-115
GMEB1	1.26041e-28	11.0375	0.0284742	OK	3.3425e-28
YTHDF2	0	38.3309	0.0990887	OK	0
EPB41	2.18343e-82	19.1914	0.0495712	OK	7.92314e-82
TMEM200B	2.25662e-07	5.04593	0.0128742	OK	4.53284e-07
SRSF4	0	39.4103	0.101882	OK	0
MECR	0	47.1432	0.121888	OK	0
PTPRU	6.55607e-86	19.6084	0.0506452	OK	2.42172e-85
LAPTM5	3.0283e-14	7.50685	0.0192603	OK	6.857e-14
SDC3	0	38.4404	0.0993634	OK	0
PUM1	0	54.2513	0.140275	OK	0
SNRNP40	1.44565e-77	18.6057	0.0480541	OK	5.1446e-77
ZCCHC17	6.90545e-204	30.4453	0.0786883	OK	3.68365e-203
SERINC2	0	59.9898	0.155108	OK	0
TINAGL1	2.21511e-287	36.2088	0.0935623	OK	1.40386e-286
PEF1	5.63471e-94	20.5315	0.0530393	OK	2.15259e-93
AC114488.3	1.25272e-08	5.57289	0.0132039	OK	2.58388e-08
COL16A1	4.77047e-34	12.1083	0.031211	OK	1.32551e-33
SPOCD1	1.11772e-13	7.3339	0.0182893	OK	2.51209e-13
PTP4A2	0	47.8286	0.123658	OK	0
KHDRBS1	0	40.29	0.104156	OK	0
TMEM39B	9.96923e-05	3.71979	0.009542	OK	0.000184655
KPNA6	2.93704e-176	28.2813	0.0730896	OK	1.47031e-175
TXLNA	5.59856e-92	20.3068	0.0524573	OK	2.12156e-91
CCDC28B	1.30694e-66	17.2009	0.0443589	OK	4.41263e-66
TMEM234	1.5335e-43	13.7866	0.0355875	OK	4.55077e-43
EIF3I	0	61.4069	0.158779	OK	0
LCK	0.000407694	3.34752	0.00853574	OK	0.00073773
HDAC1	1.59885e-92	20.3683	0.0526174	OK	6.07364e-92
MARCKSL1	0	42.8367	0.110746	OK	0
FAM229A	2.93928e-41	13.4021	0.0345896	OK	8.61196e-41
BSDC1	6.89979e-175	28.1696	0.0728005	OK	3.44037e-174
ZBTB8A	6.16717e-70	17.6391	0.0455533	OK	2.11528e-69
ZBTB8OS	7.20316e-279	35.6638	0.0921894	OK	4.49272e-278
RBBP4	0	43.6453	0.112838	OK	0
SYNC	1.33595e-44	13.9616	0.0360382	OK	3.98969e-44
KIAA1522	8.13958e-282	35.8534	0.0926798	OK	5.10944e-281
YARS	4.47595e-49	14.6777	0.0378914	OK	1.37104e-48
S100PBP	7.27444e-21	9.29625	0.0239696	OK	1.79138e-20
FNDC5	2.71369e-17	8.37704	0.0214408	OK	6.40207e-17
TMEM54	6.44111e-231	32.4233	0.0838054	OK	3.63695e-230
RNF19B	4.69395e-211	30.9821	0.0800596	OK	2.54255e-210
AK2	4.86008e-172	27.9361	0.0721966	OK	2.40332e-171
ZNF362	2.77947e-09	5.82951	0.0150003	OK	5.8126e-09
PHC2	0	38.2995	0.0990045	OK	0
CSMD2	9.98291e-20	9.01346	0.0231219	OK	2.43245e-19
SMIM12	2.22659e-266	34.8487	0.0900804	OK	1.35477e-265
GJB3	1.36078e-09	5.94757	0.0152334	OK	2.86188e-09
GJA4	1.21287e-57	15.96	0.0410947	OK	3.90393e-57
TMEM35B	0	110.368	0.282636	OK	0
ZMYM6	1.33535e-14	7.61336	0.0196143	OK	3.04114e-14
ZMYM1	2.81501e-20	9.15121	0.0235925	OK	6.89864e-20
SFPQ	0	67.4053	0.174296	OK	0
ZMYM4	6.79214e-89	19.9549	0.0515471	OK	2.54387e-88
KIAA0319L	3.27216e-101	21.3258	0.0550941	OK	1.2866e-100
NCDN	1.58646e-08	5.53162	0.0142241	OK	3.26486e-08
PSMB2	0	68.3078	0.176638	OK	0
C1orf216	5.76343e-06	4.38635	0.0112533	OK	1.11331e-05
CLSPN	1.65559e-159	26.8848	0.0691495	OK	7.90939e-159
AGO4	8.5867e-120	23.2419	0.0600451	OK	3.60773e-119
AGO1	1.57054e-75	18.3527	0.0473946	OK	5.53891e-75
AGO3	3.20238e-142	25.3633	0.0655379	OK	1.44824e-141
ADPRHL2	9.2163e-161	26.9918	0.0697531	OK	4.42221e-160
TRAPPC3	1.61532e-301	37.0962	0.0958953	OK	1.05182e-300
MAP7D1	0	45.2705	0.117041	OK	0
THRAP3	0	55.7595	0.144175	OK	0
SH3D21	6.43682e-59	16.1423	0.0416752	OK	2.0828e-58
EVA1B	4.21697e-180	28.5921	0.0738905	OK	2.12966e-179
AL591845.1	1.18592e-64	16.9377	0.0437352	OK	3.95788e-64
STK40	6.61061e-85	19.4905	0.0503445	OK	2.42859e-84
LSM10	0	55.2994	0.14299	OK	0
OSCP1	1.28696e-36	12.5844	0.0324736	OK	3.64549e-36
MRPS15	0	61.5477	0.159147	OK	0
LINC01137	2.7943e-06	4.54138	0.0116638	OK	5.45124e-06
ZC3H12A	0	65.0242	0.168138	OK	0
MEAF6	3.98056e-149	25.9818	0.0671386	OK	1.84028e-148
SNIP1	7.15682e-74	18.144	0.0468609	OK	2.5036e-73
DNALI1	4.56793e-62	16.5837	0.0428202	OK	1.50449e-61
GNL2	1.416e-123	23.613	0.0610115	OK	6.03695e-123
RSPO1	2.88669e-05	4.02189	0.00979111	OK	5.45383e-05
C1orf109	2.42386e-15	7.8308	0.0201749	OK	5.57654e-15
CDCA8	4.38561e-11	6.48674	0.0166813	OK	9.45509e-11
YRDC	1.84098e-97	20.9179	0.0540369	OK	7.12701e-97
C1orf122	0	147.97	0.382713	OK	0
MTF1	9.12763e-233	32.5542	0.0841441	OK	5.16716e-232
INPP5B	4.09971e-06	4.45991	0.0114458	OK	7.95608e-06
SF3A3	1.11523e-119	23.2307	0.0600226	OK	4.68342e-119
FHL3	2.4103e-78	18.7014	0.048243	OK	8.6007e-78
UTP11	2.06075e-218	31.5236	0.0814759	OK	1.13371e-217
RRAGC	2.6058e-226	32.0948	0.0829544	OK	1.45916e-225
MYCBP	1.82738e-153	26.3629	0.0681241	OK	8.57006e-153
RHBDL2	9.32423e-21	9.26981	0.023897	OK	2.2938e-20
AKIRIN1	0	44.1594	0.114169	OK	0
NDUFS5	0	143.409	0.370746	OK	0
MACF1	0	92.0366	0.238027	OK	0
PABPC4	1.93941e-213	31.1586	0.0805337	OK	1.05637e-212
HEYL	7.34397e-18	8.52958	0.0219739	OK	1.74554e-17
HPCAL4	0	112.251	0.29024	OK	0
PPIE	1.76383e-131	24.3704	0.0629711	OK	7.73128e-131
BMP8B	1.71125e-14	7.58125	0.0195275	OK	3.88917e-14
TRIT1	1.4611e-06	4.67621	0.0120152	OK	2.877e-06
MYCL	3.1737e-13	7.1928	0.0185259	OK	7.07798e-13
MFSD2A	0	47.029	0.121589	OK	0
CAP1	0	66.8946	0.17296	OK	0
PPT1	2.97193e-40	13.2293	0.0341451	OK	8.65469e-40
RLF	1.00236e-69	17.6117	0.0454841	OK	3.43532e-69
ZMPSTE24	1.52753e-133	24.5641	0.0634726	OK	6.74037e-133
COL9A2	8.96132e-12	6.72202	0.0172866	OK	1.9552e-11
SMAP2	8.5199e-85	19.4775	0.0503104	OK	3.12871e-84
NFYC	1.51499e-36	12.5715	0.0324453	OK	4.28956e-36
CITED4	0	71.393	0.184572	OK	0
CTPS1	3.08886e-19	8.88879	0.0229087	OK	7.47864e-19
SLFNL1-AS1	7.60952e-05	3.78747	0.00962212	OK	0.000141634
SCMH1	5.5297e-14	7.42759	0.0191344	OK	1.24823e-13
EDN2	0	42.1127	0.108568	OK	0
HIVEP3	0.000236764	3.4953	0.00892843	OK	0.000433037
FOXJ3	2.85663e-54	15.4679	0.0399368	OK	9.01209e-54
ZMYND12	2.94737e-08	5.42197	0.013936	OK	6.03582e-08
PPCS	0	51.3591	0.132791	OK	0
CCDC30	7.96943e-05	3.77597	0.00968494	OK	0.000148271
PPIH	0	46.7586	0.120892	OK	0
YBX1	0	91.2093	0.235788	OK	0
P3H1	4.4663e-56	15.7334	0.0406162	OK	1.42334e-55
C1orf50	4.87529e-06	4.42263	0.0113596	OK	9.44174e-06
SVBP	3.98014e-28	10.9336	0.0282051	OK	1.05158e-27
ERMAP	8.64291e-10	6.02145	0.0154958	OK	1.82279e-09
SLC2A1	0	58.5353	0.151361	OK	0
SLC2A1-AS1	3.0568e-05	4.00838	0.0102856	OK	5.76985e-05
EBNA1BP2	0	57.6898	0.149174	OK	0
TMEM125	2.68468e-67	17.2924	0.0446569	OK	9.09924e-67
C1orf210	1.6073e-65	17.0549	0.0440427	OK	5.3908e-65
CDC20	0	77.7385	0.200564	OK	0
ELOVL1	3.1982e-291	36.452	0.0942272	OK	2.05158e-290
MED8	1.93438e-305	37.3387	0.0965224	OK	1.26993e-304
SZT2	3.50747e-20	9.12742	0.0235309	OK	8.58605e-20
HYI	1.18456e-89	20.042	0.0517698	OK	4.45045e-89
PTPRF	0	63.4081	0.163962	OK	0
KDM4A	1.20568e-26	10.6198	0.0273921	OK	3.13766e-26
KDM4A-AS1	9.21913e-93	20.3952	0.0526653	OK	3.50718e-92
ST3GAL3	5.04336e-38	12.8377	0.0331226	OK	1.44412e-37
AL451062.1	1.66711e-63	16.7815	0.0430826	OK	5.5274e-63
ARTN	8.32019e-32	11.6773	0.0301223	OK	2.26947e-31
IPO13	5.35232e-24	10.0349	0.02588	OK	1.36025e-23
DPH2	1.17671e-27	10.8349	0.0279471	OK	3.09623e-27
ATP6V0B	0	131.316	0.339578	OK	0
B4GALT2	2.10167e-25	10.3496	0.0266952	OK	5.40692e-25
CCDC24	1.89097e-05	4.12041	0.0105781	OK	3.5953e-05
DMAP1	1.74584e-50	14.8961	0.0384583	OK	5.40487e-50
ERI3	0	46.5317	0.120306	OK	0
RNF220	1.04939e-29	11.2587	0.0290479	OK	2.81031e-29
TMEM53	9.12591e-53	15.2433	0.0393533	OK	2.85647e-52
C1orf228	1.19073e-50	14.9217	0.0328758	OK	3.68982e-50
KIF2C	0	38.5143	0.0988915	OK	0
RPS8	0	184.259	0.476351	OK	0
BEST4	1.4065e-05	4.1881	0.0106387	OK	2.68503e-05
PLK3	0	73.3795	0.189754	OK	0
BTBD19	1.08517e-54	15.5301	0.0400561	OK	3.43419e-54
EIF2B3	3.99599e-84	19.3982	0.0501038	OK	1.46192e-83
HECTD3	1.43698e-14	7.60387	0.019591	OK	3.27119e-14
UROD	2.86857e-238	32.9408	0.085144	OK	1.64546e-237
HPDL	7.57718e-05	3.78853	0.00948127	OK	0.000141052
MUTYH	1.34769e-09	5.94915	0.0153032	OK	2.83458e-09
TOE1	1.54781e-06	4.66437	0.0119837	OK	3.04569e-06
MMACHC	0.000439029	3.32694	0.00852184	OK	0.000793668
PRDX1	0	95.5935	0.24711	OK	0
AKR1A1	0	78.9092	0.204059	OK	0
NASP	0	64.6157	0.167089	OK	0
GPBP1L1	5.48613e-166	27.4334	0.0708959	OK	2.67228e-165
TMEM69	5.96346e-12	6.78109	0.0174631	OK	1.30555e-11
IPP	1.19425e-60	16.3865	0.0423127	OK	3.90024e-60
MAST2	1.87476e-23	9.91045	0.0255551	OK	4.74305e-23
PIK3R3	3.7969e-33	11.937	0.0308008	OK	1.04847e-32
AL358075.2	1.70779e-14	7.58151	0.0195002	OK	3.88164e-14
TSPAN1	0	83.8699	0.216901	OK	0
POMGNT1	3.01578e-83	19.294	0.0498374	OK	1.09874e-82
RAD54L	3.96145e-06	4.46726	0.0113729	OK	7.69173e-06
LRRC41	0	43.896	0.113486	OK	0
UQCRH	0	68.3551	0.176759	OK	0
NSUN4	4.4823e-12	6.82222	0.0175698	OK	9.83166e-12
FAAH	6.28612e-23	9.78885	0.0252274	OK	1.58216e-22
MKNK1	7.45373e-08	5.2537	0.0135115	OK	1.51139e-07
ATPAF1	1.23021e-15	7.91561	0.0203981	OK	2.84299e-15
EFCAB14	0	42.8326	0.110735	OK	0
CYP4B1	1.49061e-275	35.4492	0.0915854	OK	9.23379e-275
CYP4X1	1.74464e-09	5.90675	0.0151406	OK	3.661e-09
CYP4A22-AS1	6.41076e-06	4.36313	0.0111553	OK	1.23627e-05
LINC00853	7.09542e-53	15.2597	0.0393725	OK	2.22329e-52
PDZK1IP1	5.98324e-169	27.6806	0.0715325	OK	2.93559e-168
TAL1	0.000516605	3.28132	0.00796377	OK	0.000931224
STIL	2.35975e-19	8.91866	0.0229829	OK	5.72176e-19
CMPK1	0	46.1651	0.119349	OK	0
TRABD2B	1.21441e-09	5.96617	0.0140046	OK	2.55505e-09
SLC5A9	6.41987e-13	7.09602	0.0182552	OK	1.42645e-12
SPATA6	4.625e-15	7.74916	0.0199638	OK	1.05981e-14
BEND5	2.20319e-06	4.59123	0.0116495	OK	4.31468e-06
FAF1	1.59163e-51	15.0554	0.0388709	OK	4.95308e-51
CDKN2C	5.80511e-69	17.512	0.0451535	OK	1.98284e-68
RNF11	2.62944e-268	34.9758	0.0904094	OK	1.60694e-267
TTC39A	1.4029e-115	22.8215	0.0589225	OK	5.80093e-115
EPS15	8.92234e-176	28.242	0.0729879	OK	4.46235e-175
OSBPL9	6.38362e-146	25.6966	0.0664025	OK	2.92254e-145
NRDC	0	39.0848	0.10104	OK	0
TXNDC12	1.21072e-247	33.5891	0.0868219	OK	7.08524e-247
BTF3L4	2.22598e-213	31.1542	0.0805218	OK	1.21196e-212
ZFYVE9	8.83046e-27	10.6488	0.0274665	OK	2.301e-26
CC2D1B	1.24132e-13	7.31984	0.0188563	OK	2.78678e-13
PRPF38A	2.15099e-144	25.5595	0.0660477	OK	9.78304e-144
ZCCHC11	0	61.6992	0.159305	OK	0
GPX7	4.57788e-168	27.6071	0.0713266	OK	2.24273e-167
SHISAL2A	7.57259e-06	4.32657	0.0108979	OK	1.4567e-05
COA7	3.01274e-29	11.1653	0.0288015	OK	8.04129e-29
ZYG11B	3.356e-143	25.452	0.0657681	OK	1.52268e-142
ZYG11A	9.6242e-05	3.72868	0.00953814	OK	0.000178453
ECHDC2	0	40.2631	0.104088	OK	0
SCP2	0	54.613	0.141193	OK	0
PODN	2.00508e-103	21.5629	0.0554349	OK	7.95034e-103
AL445183.2	4.82836e-05	3.89906	0.00916585	OK	9.04956e-05
CPT2	1.001e-103	21.595	0.0557898	OK	3.97565e-103
C1orf123	2.4994e-189	29.3249	0.0757895	OK	1.28792e-188
MAGOH	2.19296e-263	34.6505	0.0895676	OK	1.32726e-262
LRP8	5.7645e-97	20.8634	0.0538798	OK	2.22638e-96
NDC1	2.61999e-22	9.64344	0.0248625	OK	6.55544e-22
YIPF1	7.67691e-50	14.7968	0.0382	OK	2.36583e-49
HSPB11	7.02751e-224	31.9201	0.0825036	OK	3.91437e-223
LRRC42	5.32782e-21	9.32932	0.0240556	OK	1.31472e-20
LDLRAD1	3.182e-35	12.3285	0.0317601	OK	8.92613e-35
TMEM59	0	86.7983	0.224428	OK	0
TCEANC2	5.61218e-06	4.39213	0.0112797	OK	1.08457e-05
CYB5RL	1.41317e-06	4.68305	0.0120274	OK	2.78346e-06
MRPL37	4.74075e-302	37.1292	0.0959805	OK	3.08999e-301
SSBP3	9.23683e-95	20.6192	0.0532661	OK	3.54049e-94
ACOT11	6.67939e-89	19.9558	0.0515455	OK	2.50199e-88
TTC4	3.30421e-05	3.98996	0.0102365	OK	6.2288e-05
PARS2	0.000514137	3.28267	0.00840602	OK	0.000926839
TTC22	4.81821e-07	4.89892	0.0125867	OK	9.60289e-07
DHCR24	0	50.6558	0.130976	OK	0
TMEM61	0	60.1742	0.155595	OK	0
USP24	2.36594e-69	17.563	0.0453546	OK	8.09493e-69
AC119674.1	1.92172e-06	4.61967	0.0116686	OK	3.77047e-06
PLPP3	0	72.1512	0.186574	OK	0
PRKAA2	1.15024e-90	20.1578	0.0520707	OK	4.33758e-90
FYB2	3.1341e-53	15.3129	0.0395261	OK	9.84266e-53
DAB1	5.6842e-288	36.2463	0.0910227	OK	3.60766e-287
OMA1	1.81695e-61	16.5006	0.0426099	OK	5.96045e-61
TACSTD2	0	96.3284	0.249136	OK	0
MYSM1	3.12968e-266	34.8389	0.0900547	OK	1.90294e-265
JUN	0	129.166	0.334055	OK	0
LINC01135	1.08645e-63	16.8069	0.0417006	OK	3.60946e-63
LINC01358	0	64.9321	0.167804	OK	0
FGGY	2.66557e-19	8.90516	0.0229554	OK	6.46033e-19
HOOK1	0	67.2995	0.174034	OK	0
CYP2J2	0	38.9922	0.100794	OK	0
NFIA	0	173.16	0.447893	OK	0
TM2D1	4.26622e-219	31.5735	0.0816071	OK	2.35048e-218
PATJ	0	64.0395	0.165597	OK	0
L1TD1	2.22212e-06	4.58945	0.0117064	OK	4.35144e-06
USP1	5.01606e-178	28.4246	0.0734602	OK	2.52451e-177
DOCK7	9.2936e-80	18.8742	0.0487501	OK	3.33522e-79
ALG6	1.57477e-27	10.8082	0.0278814	OK	4.13947e-27
ITGB3BP	1.88965e-33	11.9949	0.0309512	OK	5.23014e-33
PGM1	7.09531e-218	31.4844	0.0813748	OK	3.89613e-217
ROR1	2.86042e-32	11.7678	0.0303193	OK	7.84043e-32
ROR1-AS1	1.69587e-28	11.0107	0.0276561	OK	4.49277e-28
CACHD1	2.42088e-08	5.45703	0.0139943	OK	4.96304e-08
RAVER2	1.85003e-06	4.62756	0.0118839	OK	3.63117e-06
JAK1	0	91.1057	0.235618	OK	0
AK4	0	93.8094	0.242609	OK	0
DNAJC6	7.46584e-43	13.672	0.0352044	OK	2.20536e-42
LEPROT	0	69.6271	0.18005	OK	0
LEPR	2.38306e-13	7.23181	0.0186237	OK	5.32867e-13
PDE4B	9.16508e-17	8.23253	0.0211639	OK	2.15065e-16
SGIP1	7.42096e-06	4.33102	0.0109528	OK	1.42784e-05
WDR78	2.45478e-07	5.02981	0.0129289	OK	4.92263e-07
MIER1	6.05087e-306	37.3698	0.0966023	OK	3.97638e-305
SLC35D1	1.27954e-43	13.7997	0.0356184	OK	3.79882e-43
SERBP1	0	90.4351	0.233832	OK	0
GADD45A	0	135.757	0.351141	OK	0
GNG12	4.8436e-126	23.8519	0.0616299	OK	2.08186e-125
WLS	0	150.068	0.388162	OK	0
DEPDC1	0	102.949	0.263776	OK	0
LRRC40	1.05731e-18	8.751	0.0225588	OK	2.53916e-18
SRSF11	0	60.0559	0.155276	OK	0
ANKRD13C	3.22305e-33	11.9506	0.0308367	OK	8.90757e-33
HHLA3	4.49891e-33	11.9228	0.0307643	OK	1.24129e-32
CTH	2.04215e-18	8.67642	0.0223659	OK	4.88647e-18
ZRANB2	0	43.3603	0.112101	OK	0
NEGR1	8.33904e-15	7.67395	0.0193485	OK	1.90309e-14
FPGT	3.4487e-10	6.16842	0.0158777	OK	7.31959e-10
ERICH3	0.000257301	3.47304	0.0087996	OK	0.00046998
CRYZ	1.55537e-99	21.1443	0.0546241	OK	6.06856e-99
TYW3	3.15943e-139	25.0905	0.0648328	OK	1.41811e-138
ACADM	4.50275e-121	23.3682	0.0603779	OK	1.90429e-120
RABGGTB	1.00687e-45	14.1447	0.0365143	OK	3.02647e-45
ST6GALNAC3	0.000337272	3.39972	0.00851512	OK	0.000612656
PIGK	1.04495e-29	11.2591	0.0290483	OK	2.79898e-29
AK5	0.000489944	3.29624	0.00841417	OK	0.000884254
AC118549.1	9.94001e-41	13.3114	0.0343579	OK	2.90366e-40
USP33	1.95809e-267	34.9183	0.0902609	OK	1.19471e-266
MIGA1	1.83453e-108	22.0933	0.0570798	OK	7.42947e-108
FUBP1	1.40323e-253	33.9932	0.0878671	OK	8.32461e-253
DNAJB4	7.90133e-126	23.8314	0.0615741	OK	3.39058e-125
GIPC2	3.74999e-118	23.0791	0.0596274	OK	1.56683e-117
AC103591.3	1.31694e-34	12.2135	0.0315001	OK	3.67705e-34
PTGFR	0.000158323	3.60129	0.00908478	OK	0.00029141
IFI44L	4.64178e-53	15.2874	0.0394255	OK	1.45602e-52
IFI44	3.04037e-05	4.00966	0.0102893	OK	5.73924e-05
ADGRL4	3.73936e-255	34.0996	0.0879942	OK	2.22588e-254
ADGRL2	5.71198e-103	21.5144	0.0555657	OK	2.26111e-102
AL359504.2	6.94269e-54	15.4106	0.0394944	OK	2.18687e-53
PRKACB	0	50.1448	0.129652	OK	0
SAMD13	2.68703e-48	14.5557	0.0375735	OK	8.19733e-48
RPF1	7.58306e-154	26.3962	0.0682124	OK	3.55947e-153
GNG5	0	80.968	0.20932	OK	0
CTBS	0	45.2075	0.11688	OK	0
SSX2IP	2.1541e-21	9.42483	0.0243013	OK	5.33254e-21
LPAR3	0	51.1749	0.132315	OK	0
MCOLN2	1.17877e-11	6.68197	0.0171431	OK	2.56782e-11
MCOLN3	5.91143e-53	15.2716	0.0393547	OK	1.8534e-52
SYDE2	5.07588e-15	7.73734	0.019931	OK	1.16252e-14
C1orf52	1.37486e-35	12.3959	0.0319902	OK	3.86744e-35
BCL10	1.83508e-195	29.8021	0.0770234	OK	9.57585e-195
DDAH1	1.79824e-85	19.557	0.0505174	OK	6.62667e-85
AC092807.3	7.52179e-11	6.40493	0.0162006	OK	1.61557e-10
CYR61	0	127.542	0.329885	OK	0
ZNHIT6	6.69187e-96	20.7458	0.0535893	OK	2.57738e-95
COL24A1	2.8857e-18	8.63699	0.0209807	OK	6.89053e-18
ODF2L	1.53094e-259	34.3944	0.0889047	OK	9.20872e-259
CLCA4	6.21941e-57	15.8577	0.0401282	OK	1.99118e-56
SH3GLB1	5.10078e-244	33.3399	0.0861727	OK	2.9607e-243
SELENOF	0	45.3845	0.117335	OK	0
HS2ST1	3.33215e-21	9.37893	0.0241824	OK	8.23878e-21
AC093155.3	3.08654e-07	4.98572	0.0118547	OK	6.17496e-07
LMO4	0	53.0466	0.137161	OK	0
PKN2	4.00997e-287	36.1924	0.0935569	OK	2.53894e-286
GTF2B	4.09961e-114	22.6734	0.0585803	OK	1.68881e-113
KYAT3	5.66773e-77	18.5323	0.0478658	OK	2.0118e-76
RBMXL1	1.69038e-77	18.5973	0.0480344	OK	6.01145e-77
GBP3	1.50068e-139	25.1201	0.0649085	OK	6.74041e-139
GBP1	1.47862e-201	30.2687	0.0782007	OK	7.82737e-201
GBP2	0	157.312	0.406905	OK	0
GBP4	7.5281e-15	7.68705	0.0197477	OK	1.71907e-14
GBP5	6.04911e-09	5.69834	0.0146014	OK	1.25537e-08
LRRC8B	1.03671e-06	4.74613	0.0121946	OK	2.04884e-06
LRRC8C	7.01063e-07	4.8247	0.012292	OK	1.39031e-06
ZNF326	2.04071e-142	25.3811	0.0655849	OK	9.23684e-142
ZNF644	2.75302e-218	31.5145	0.0814543	OK	1.51425e-217
CDC7	1.36099e-05	4.19556	0.0107651	OK	2.59984e-05
TGFBR3	0	45.0482	0.11636	OK	0
EPHX4	0.000351438	3.38846	0.00858384	OK	0.000637684
BTBD8	7.24707e-99	21.0716	0.0544277	OK	2.81923e-98
GLMN	2.12101e-09	5.87447	0.0151146	OK	4.44547e-09
RPAP2	6.67091e-72	17.8931	0.0462114	OK	2.3091e-71
EVI5	2.9363e-119	23.189	0.059914	OK	1.23075e-118
RPL5	0	150.266	0.388521	OK	0
FAM69A	1.33614e-45	14.1248	0.0361505	OK	4.01208e-45
MTF2	7.653e-39	12.9829	0.0335089	OK	2.20455e-38
TMED5	1.17405e-211	31.0268	0.0801926	OK	6.36595e-211
CCDC18	7.39034e-20	9.04636	0.0233056	OK	1.80425e-19
DR1	2.02288e-59	16.2135	0.0418679	OK	6.56653e-59
FNBP1L	0	54.0106	0.139649	OK	0
BCAR3	1.27005e-53	15.3716	0.0396854	OK	3.99574e-53
AL109613.1	4.70009e-09	5.74121	0.0147567	OK	9.7841e-09
DNTTIP2	8.97618e-155	26.4768	0.0684211	OK	4.22469e-154
GCLM	1.31092e-200	30.1966	0.078044	OK	6.92709e-200
ARHGAP29	0	93.1159	0.240803	OK	0
ABCD3	4.93906e-107	21.944	0.0566935	OK	1.99012e-106
F3	0	41.2299	0.106533	OK	0
SLC44A3	2.75343e-152	26.2599	0.0678598	OK	1.28422e-151
CNN3	2.07737e-147	25.8293	0.0667433	OK	9.54704e-147
ALG14	0	39.2427	0.101446	OK	0
TMEM56	2.08337e-240	33.0898	0.0855262	OK	1.20054e-239
RWDD3	1.99962e-64	16.9069	0.0436257	OK	6.66674e-64
PTBP2	3.48573e-21	9.37418	0.0241628	OK	8.61689e-21
DPYD	5.97289e-25	10.2491	0.0263316	OK	1.53066e-24
SNX7	2.08196e-132	24.4577	0.0631964	OK	9.15314e-132
PLPPR5	0	67.2329	0.173743	OK	0
PLPPR4	1.54318e-76	18.4783	0.0475006	OK	5.46804e-76
PALMD	0	43.3721	0.112128	OK	0
FRRS1	1.96995e-08	5.49352	0.0141236	OK	4.04678e-08
AGL	3.4427e-115	22.7822	0.0588608	OK	1.42198e-114
SLC35A3	2.23131e-288	36.2721	0.0937628	OK	1.41993e-287
MFSD14A	7.99751e-26	10.4417	0.0269153	OK	2.0674e-25
SASS6	1.00701e-14	7.64973	0.019707	OK	2.29635e-14
TRMT13	3.48068e-59	16.1802	0.041776	OK	1.12779e-58
DBT	1.31035e-185	29.0317	0.0750307	OK	6.679e-185
RTCA-AS1	1.41587e-18	8.71799	0.0223481	OK	3.39562e-18
RTCA	1.58365e-238	32.9588	0.085191	OK	9.09401e-238
CDC14A	0	62.5645	0.161786	OK	0
VCAM1	1.27453e-06	4.70417	0.0120025	OK	2.51245e-06
EXTL2	5.90078e-37	12.6458	0.0326337	OK	1.67562e-36
AC104506.1	0.000173408	3.57756	0.00917129	OK	0.000318754
SLC30A7	4.18962e-276	35.485	0.0917265	OK	2.59715e-275
DPH5	7.19617e-53	15.2588	0.0393902	OK	2.25459e-52
AC093157.1	6.22844e-189	29.2938	0.0756915	OK	3.20695e-188
S1PR1	7.47593e-63	16.6921	0.0430373	OK	2.47029e-62
RNPC3	3.11178e-37	12.696	0.0327639	OK	8.85069e-37
AMY2B	1.21494e-05	4.22122	0.0108025	OK	2.32523e-05
PRMT6	1.68445e-11	6.62947	0.0170678	OK	3.65819e-11
VAV3	2.14786e-35	12.3601	0.0318354	OK	6.03353e-35
AL390036.1	0.000265026	3.46509	0.00834748	OK	0.000483788
SLC25A24	2.84225e-215	31.2937	0.0808833	OK	1.55489e-214
FAM102B	1.55418e-37	12.7502	0.032899	OK	4.43437e-37
HENMT1	1.1731e-10	6.33678	0.0163082	OK	2.5088e-10
PRPF38B	0	37.686	0.0974211	OK	0
STXBP3	7.15066e-125	23.7389	0.0613376	OK	3.06198e-124
AKNAD1	1.50405e-08	5.54096	0.013852	OK	3.09718e-08
GPSM2	1.94769e-42	13.602	0.0350993	OK	5.74111e-42
CLCC1	3.07652e-86	19.6468	0.0507494	OK	1.1385e-85
WDR47	2.89973e-13	7.20512	0.0185581	OK	6.47518e-13
TAF13	1.90833e-130	24.2726	0.0627184	OK	8.33278e-130
AL356488.3	0.000346625	3.39223	0.00868625	OK	0.000629082
TMEM167B	5.7376e-105	21.7267	0.0561316	OK	2.29191e-104
KIAA1324	0	83.8448	0.216809	OK	0
SARS	0	42.445	0.109733	OK	0
CELSR2	2.47827e-77	18.5767	0.0479787	OK	8.80985e-77
PSRC1	3.04312e-12	6.87762	0.0175816	OK	6.69776e-12
SORT1	0	65.5042	0.169392	OK	0
PSMA5	0	83.7034	0.216468	OK	0
CYB561D1	2.41776e-12	6.91032	0.0177942	OK	5.3276e-12
GNAI3	2.43883e-233	32.5947	0.0842482	OK	1.3827e-232
AMPD2	7.80006e-17	8.25182	0.0212601	OK	1.83213e-16
GSTM4	3.79367e-25	10.2929	0.0265201	OK	9.73899e-25
GSTM2	1.63034e-41	13.4458	0.0345503	OK	4.78213e-41
GSTM5	2.21688e-130	24.2664	0.0623911	OK	9.67848e-130
GSTM3	1.71132e-191	29.4941	0.0762238	OK	8.86684e-191
EPS8L3	1.80892e-17	8.42466	0.0215406	OK	4.27598e-17
CSF1	8.39262e-46	14.1575	0.0364884	OK	2.52468e-45
AHCYL1	0	76.0312	0.196604	OK	0
STRIP1	2.45673e-17	8.38875	0.0216208	OK	5.79794e-17
KCNC4	2.97795e-187	29.1616	0.0753346	OK	1.52497e-186
RBM15	1.15897e-13	7.32905	0.0188787	OK	2.60367e-13
SLC16A4	0.00012472	3.66283	0.00938282	OK	0.000230317
AL355488.1	2.79495e-05	4.02949	0.010329	OK	5.28203e-05
LAMTOR5	0	77.1348	0.199439	OK	0
PROK1	4.53481e-82	19.1534	0.0492597	OK	1.64353e-81
CD53	2.78368e-15	7.81338	0.0200258	OK	6.39933e-15
LRIF1	1.81195e-27	10.7953	0.0278488	OK	4.76009e-27
DRAM2	1.67484e-59	16.2251	0.0418967	OK	5.4394e-59
CEPT1	3.79555e-29	11.1448	0.028751	OK	1.01204e-28
DENND2D	1.63991e-127	23.9931	0.0619942	OK	7.08791e-127
CHIA	4.29186e-09	5.75658	0.0147843	OK	8.94348e-09
PIFO	1.27505e-08	5.56981	0.0142939	OK	2.62974e-08
OVGP1	3.30058e-06	4.50616	0.0115502	OK	6.42322e-06
WDR77	0	90.4474	0.233923	OK	0
ATP5PB	0	85.3651	0.220754	OK	0
RAP1A	0	47.5339	0.122898	OK	0
DDX20	1.18729e-05	4.2264	0.0108528	OK	2.27347e-05
KCND3	2.39382e-83	19.3059	0.0495405	OK	8.72383e-83
LINC01750	6.9166e-20	9.0536	0.0228988	OK	1.68937e-19
CTTNBP2NL	0	38.1862	0.0987098	OK	0
WNT2B	1.16925e-06	4.72173	0.0121113	OK	2.30767e-06
AL354760.1	5.14616e-05	3.8836	0.0098132	OK	9.63629e-05
ST7L	2.35842e-43	13.7555	0.0355051	OK	6.98853e-43
CAPZA1	9.21997e-249	33.6656	0.0870166	OK	5.40763e-248
RHOC	0	66.525	0.172026	OK	0
PPM1J	2.16541e-45	14.0907	0.0363239	OK	6.49549e-45
SLC16A1	0	151.208	0.391117	OK	0
SLC16A1-AS1	0	39.9681	0.10332	OK	0
AL357055.3	9.63832e-10	6.00379	0.0154217	OK	2.03159e-09
LRIG2	1.10781e-39	13.13	0.0338851	OK	3.2126e-39
MAGI3	1.59225e-31	11.622	0.0299867	OK	4.32746e-31
PHTF1	1.56654e-06	4.6619	0.011978	OK	3.08185e-06
RSBN1	4.45279e-73	18.0433	0.0466018	OK	1.5515e-72
PTPN22	2.57013e-13	7.22154	0.0184691	OK	5.74357e-13
BCL2L15	1.7102e-13	7.27672	0.0187371	OK	3.83258e-13
HIPK1	5.64239e-149	25.9683	0.0671052	OK	2.60765e-148
OLFML3	0	113.911	0.294439	OK	0
TRIM33	0	49.7583	0.128654	OK	0
BCAS2	0	44.5825	0.115263	OK	0
DENND2C	0	46.3612	0.119861	OK	0
NRAS	8.43704e-110	22.2319	0.0574385	OK	3.42947e-109
CSDE1	0	51.782	0.133871	OK	0
SIKE1	3.82866e-88	19.8683	0.0513237	OK	1.42908e-87
TSPAN2	3.28785e-07	4.97349	0.0127108	OK	6.5727e-07
VANGL1	1.26083e-100	21.2626	0.0549302	OK	4.94205e-100
MAB21L3	1.82766e-12	6.94991	0.0178895	OK	4.03506e-12
ATP1A1	0	115.976	0.299848	OK	0
CD58	1.15997e-60	16.3883	0.0423191	OK	3.7892e-60
IGSF3	6.51579e-83	19.2541	0.0497152	OK	2.37062e-82
CD2	1.94329e-95	20.6944	0.0530955	OK	7.46711e-95
PTGFRN	3.29293e-51	15.0072	0.0387457	OK	1.02317e-50
TTF2	3.05252e-59	16.1882	0.0417971	OK	9.89666e-59
VTCN1	6.9021e-194	29.6803	0.0766319	OK	3.58958e-193
MAN1A2	0	54.8978	0.141947	OK	0
FAM46C	0	50.1733	0.12943	OK	0
GDAP2	7.25716e-14	7.39154	0.0190421	OK	1.63538e-13
WDR3	7.85479e-77	18.5147	0.0478119	OK	2.78661e-76
WARS2	6.44666e-46	14.176	0.0365951	OK	1.94107e-45
AL359915.2	5.96946e-05	3.84738	0.00986613	OK	0.000111558
ZNF697	4.17643e-11	6.4941	0.0167133	OK	9.00558e-11
PHGDH	0	40.4006	0.104395	OK	0
HMGCS2	1.14052e-40	13.3011	0.0342609	OK	3.32946e-40
NOTCH2	0	55.3496	0.143119	OK	0
SEC22B	0	38.062	0.0983937	OK	0
NBPF26	8.58234e-08	5.22768	0.0134418	OK	1.7393e-07
LINC00623	6.37627e-60	16.2843	0.04205	OK	2.07492e-59
SRGAP2C	1.11179e-54	15.5285	0.0400914	OK	3.518e-54
AC239800.2	4.74831e-83	19.2705	0.049769	OK	1.72852e-82
AC239800.3	1.28608e-43	13.7993	0.035613	OK	3.81782e-43
HIST2H3PS2	3.84121e-13	7.16671	0.0172093	OK	8.55796e-13
AC245595.1	4.12502e-22	9.59676	0.0247443	OK	1.02948e-21
NBPF15	1.19473e-14	7.62772	0.019649	OK	2.72183e-14
SRGAP2B	2.05439e-59	16.2126	0.0418567	OK	6.66716e-59
FAM72D	9.93649e-11	6.36232	0.0160808	OK	2.12866e-10
AC245014.3	3.25928e-76	18.4379	0.0476037	OK	1.15287e-75
GPR89A	6.04516e-07	4.85415	0.012477	OK	1.20137e-06
RNF115	4.75285e-277	35.5462	0.0918844	OK	2.95534e-276
POLR3C	8.35267e-10	6.02698	0.0155111	OK	1.76215e-09
PIAS3	1.72186e-48	14.5861	0.037657	OK	5.25898e-48
ANKRD35	0	39.2188	0.101386	OK	0
ITGA10	1.38277e-07	5.13876	0.0131887	OK	2.79074e-07
PEX11B	3.16901e-42	13.5664	0.0350176	OK	9.32549e-42
RBM8A	0	84.5601	0.218676	OK	0
LIX1L	1.4851e-09	5.93324	0.0152663	OK	3.12109e-09
POLR3GL	6.38957e-90	20.0727	0.0518512	OK	2.40403e-89
TXNIP	0	91.4853	0.236559	OK	0
LINC01719	0.000529925	3.27414	0.00831593	OK	0.000954908
NBPF10	0.000188203	3.5561	0.00911334	OK	0.000345636
NOTCH2NL	6.40874e-50	14.809	0.038223	OK	1.97616e-49
AC239799.2	3.13045e-29	11.1619	0.0286492	OK	8.35039e-29
AC245407.2	0	58.9291	0.148913	OK	0
NBPF12	7.68732e-12	6.74432	0.0173658	OK	1.67932e-11
PRKAB2	5.74552e-47	14.3448	0.037031	OK	1.7399e-46
AC242426.2	1.26822e-07	5.15499	0.0132514	OK	2.56132e-07
FMO5	4.16015e-298	36.8841	0.0953414	OK	2.69622e-297
CHD1L	5.36382e-27	10.6951	0.027588	OK	1.40198e-26
BCL9	1.84305e-09	5.8977	0.0151758	OK	3.86565e-09
ACP6	0	56.8513	0.147	OK	0
GJA5	1.38583e-05	4.19146	0.0105653	OK	2.64633e-05
NBPF11	1.11794e-08	5.59268	0.0143832	OK	2.30714e-08
NBPF14	8.74041e-33	11.8674	0.0306226	OK	2.40526e-32
PDE4DIP	0	60.7249	0.157027	OK	0
NBPF9	1.13869e-06	4.72711	0.0121362	OK	2.24871e-06
AC245297.3	1.34428e-66	17.1993	0.0444181	OK	4.53811e-66
NBPF19	2.08676e-39	13.082	0.0337613	OK	6.03757e-39
AC243772.2	6.05706e-11	6.4379	0.0165494	OK	1.30256e-10
AC239868.3	0.000536283	3.27077	0.00837683	OK	0.000966234
HIST2H2BE	3.37182e-25	10.3042	0.0265761	OK	8.6611e-25
HIST2H2AC	1.25531e-40	13.2939	0.0343081	OK	3.66375e-40
BOLA1	2.52006e-74	18.2013	0.047009	OK	8.83564e-74
SV2A	2.71755e-07	5.01028	0.0128479	OK	5.44585e-07
SF3B4	1.19789e-91	20.2694	0.0523614	OK	4.53287e-91
MTMR11	3.68118e-08	5.3821	0.0138157	OK	7.52397e-08
OTUD7B	0	43.3461	0.112064	OK	0
VPS45	6.15384e-27	10.6824	0.0275561	OK	1.6072e-26
PLEKHO1	5.39007e-259	34.3578	0.0887172	OK	3.23847e-258
ANP32E	0	51.48	0.133108	OK	0
APH1A	9.34593e-155	26.4752	0.0684169	OK	4.39793e-154
C1orf54	8.25767e-145	25.5969	0.0660486	OK	3.76156e-144
MRPS21	0	54.4656	0.140818	OK	0
PRPF3	9.26155e-29	11.0651	0.0285464	OK	2.45929e-28
RPRD2	1.94589e-54	15.4926	0.0400018	OK	6.14476e-54
TARS2	8.73253e-32	11.6732	0.0301192	OK	2.38145e-31
ECM1	0	127.583	0.329814	OK	0
ADAMTSL4	3.47327e-53	15.3062	0.0394984	OK	1.09052e-52
MCL1	0	78.1569	0.202108	OK	0
ENSA	7.10851e-265	34.7493	0.0898182	OK	4.31621e-264
GOLPH3L	8.63947e-46	14.1555	0.036543	OK	2.59864e-45
CTSS	6.25349e-51	14.9646	0.0386324	OK	1.9401e-50
CTSK	0	46.6023	0.120394	OK	0
ARNT	1.66948e-138	25.0241	0.0646591	OK	7.4782e-138
SETDB1	9.74695e-22	9.50769	0.0245158	OK	2.4213e-21
CERS2	6.92119e-197	29.9117	0.0773067	OK	3.62887e-196
ANXA9	1.67542e-56	15.7953	0.0407427	OK	5.3529e-56
MINDY1	1.18492e-12	7.01079	0.0180538	OK	2.62373e-12
PRUNE1	1.09176e-05	4.24525	0.0109021	OK	2.09283e-05
C1orf56	5.16698e-56	15.7241	0.0405964	OK	1.64644e-55
CDC42SE1	9.34338e-37	12.6096	0.0325442	OK	2.65006e-36
MLLT11	2.00881e-08	5.49008	0.01407	OK	4.12469e-08
GABPB2	1.39381e-38	12.9369	0.0333868	OK	4.00715e-38
SEMA6C	6.29222e-12	6.77334	0.0172196	OK	1.37661e-11
TNFAIP8L2	6.93874e-12	6.75918	0.0164718	OK	1.5168e-11
SCNM1	4.47901e-30	11.3335	0.0292412	OK	1.20243e-29
LYSMD1	9.44109e-05	3.73352	0.00957372	OK	0.000175144
VPS72	2.19101e-35	12.3585	0.0318937	OK	6.15342e-35
PIP5K1A	8.92156e-73	18.0049	0.046501	OK	3.10241e-72
PSMD4	0	53.515	0.138368	OK	0
ZNF687	1.11436e-05	4.24065	0.0108895	OK	2.13553e-05
PI4KB	8.61233e-23	9.75696	0.0251629	OK	2.16516e-22
RFX5	1.68056e-09	5.91291	0.0152119	OK	3.52737e-09
SELENBP1	0	48.7703	0.126092	OK	0
PSMB4	0	73.06	0.188928	OK	0
POGZ	2.61722e-285	36.0768	0.0932579	OK	1.65314e-284
CGN	4.44157e-86	19.6282	0.0507011	OK	1.64226e-85
TUFT1	0	44.7381	0.115661	OK	0
SNX27	3.73412e-53	15.3015	0.0395074	OK	1.172e-52
MRPL9	6.18033e-90	20.0744	0.0518567	OK	2.32563e-89
OAZ3	1.31292e-253	33.9952	0.0878542	OK	7.79057e-253
RORC	4.22668e-157	26.6781	0.0689419	OK	2.00543e-156
C2CD4D	5.64612e-10	6.08998	0.0156668	OK	1.19546e-09
AL450992.2	2.0268e-05	4.1044	0.0103979	OK	3.84993e-05
THEM4	0	94.6191	0.24471	OK	0
S100A10	0	78.9272	0.20405	OK	0
AL450992.1	1.92676e-13	7.26061	0.0185532	OK	4.31642e-13
S100A11	0	142.297	0.367724	OK	0
FLG-AS1	5.1988e-14	7.43575	0.0182687	OK	1.17394e-13
HRNR	0	41.9974	0.0714587	OK	0
S100A9	9.9991e-07	4.75344	0.0121342	OK	1.97686e-06
S100A6	0	184.153	0.47635	OK	0
S100A4	0	84.7884	0.219254	OK	0
S100A3	2.82756e-145	25.6387	0.0659021	OK	1.29114e-144
S100A2	1.36617e-258	34.3307	0.0886776	OK	8.20073e-258
S100A16	0	104.35	0.269891	OK	0
S100A14	0	104.332	0.26984	OK	0
S100A13	0	127.46	0.329639	OK	0
S100A1	0	111.645	0.288755	OK	0
CHTOP	1.41078e-89	20.0333	0.0517508	OK	5.29736e-89
SNAPIN	2.64676e-199	30.0971	0.0777867	OK	1.39384e-198
ILF2	0	60.3772	0.156121	OK	0
NPR1	3.16404e-63	16.7434	0.0431282	OK	1.0476e-62
INTS3	1.84998e-148	25.9226	0.0669855	OK	8.53776e-148
SLC27A3	9.59633e-12	6.71204	0.01728	OK	2.09288e-11
GATAD2B	4.63334e-55	15.5846	0.040239	OK	1.46946e-54
DENND4B	5.8273e-11	6.44376	0.0165879	OK	1.25356e-10
CRTC2	1.19249e-17	8.47332	0.0218398	OK	2.82519e-17
SLC39A1	3.15406e-115	22.786	0.0588725	OK	1.30296e-114
AL358472.4	1.289e-11	6.66886	0.0171509	OK	2.80469e-11
AL358472.3	0.000121383	3.66977	0.00935701	OK	0.000224264
CREB3L4	0	49.0717	0.126866	OK	0
JTB	0	123.141	0.318443	OK	0
RAB13	0	60.4264	0.156245	OK	0
RPS27	0	157.045	0.405991	OK	0
TPM3	0	58.8176	0.15205	OK	0
C1orf43	0	63.2537	0.163561	OK	0
UBAP2L	3.07972e-149	25.9916	0.0671656	OK	1.42455e-148
HAX1	0	54.5825	0.141134	OK	0
ATP8B2	1.52621e-279	35.7072	0.0920209	OK	9.52598e-279
IL6R-AS1	8.38229e-109	22.1286	0.0568589	OK	3.39935e-108
IL6R	0	64.372	0.166453	OK	0
UBE2Q1	1.36748e-103	21.5806	0.0557535	OK	5.42707e-103
ADAR	0	45.3335	0.117206	OK	0
KCNN3	9.3404e-66	17.0866	0.0441133	OK	3.13752e-65
PMVK	0	80.2828	0.207623	OK	0
AL451085.1	1.11769e-05	4.23998	0.0108722	OK	2.14159e-05
PBXIP1	1.17584e-99	21.1575	0.0546556	OK	4.59116e-99
PYGO2	3.39391e-05	3.9836	0.0102248	OK	6.3938e-05
SHC1	7.72946e-65	16.9629	0.0438059	OK	2.58224e-64
CKS1B	5.39876e-102	21.4099	0.0553098	OK	2.12785e-101
FLAD1	2.57489e-65	17.0273	0.0439731	OK	8.62727e-65
ZBTB7B	1.84508e-163	27.2207	0.0703459	OK	8.91645e-163
DCST1-AS1	0.000462729	3.31226	0.00848225	OK	0.000835825
ADAM15	8.85048e-135	24.6796	0.0637713	OK	3.92112e-134
EFNA4	3.75544e-38	12.8605	0.0331896	OK	1.07639e-37
EFNA1	0	122.263	0.316233	OK	0
SLC50A1	0	48.3567	0.125027	OK	0
DPM3	0	75.8194	0.196069	OK	0
KRTCAP2	0	54.7214	0.141479	OK	0
TRIM46	0.00034945	3.39001	0.00867693	OK	0.000634165
MUC1	0	97.9258	0.253228	OK	0
THBS3	2.33612e-07	5.03931	0.0129544	OK	4.68825e-07
MTX1	1.13687e-276	35.5217	0.0918218	OK	7.05912e-276
GBA	2.46602e-121	23.3939	0.0604448	OK	1.04376e-120
FAM189B	4.61017e-13	7.14167	0.0183956	OK	1.02616e-12
SCAMP3	6.94736e-240	33.0534	0.0854357	OK	3.99906e-239
CLK2	8.92432e-19	8.77011	0.0226074	OK	2.14633e-18
FDPS	0	69.2071	0.17896	OK	0
RUSC1	8.23967e-128	24.0218	0.0620687	OK	3.56538e-127
ASH1L	0	49.643	0.128355	OK	0
MSTO1	2.33353e-11	6.58119	0.016942	OK	5.05368e-11
YY1AP1	1.80145e-64	16.9131	0.0436771	OK	6.00758e-64
DAP3	2.13238e-185	29.0149	0.0749877	OK	1.08627e-184
GON4L	3.13414e-101	21.3278	0.0550998	OK	1.2327e-100
SYT11	1.18731e-07	5.16733	0.0132462	OK	2.39995e-07
RIT1	3.65935e-52	15.1523	0.0391219	OK	1.14214e-51
KHDC4	3.50377e-246	33.4888	0.0865607	OK	2.04273e-245
ARHGEF2	1.86041e-24	10.1387	0.0261484	OK	4.74549e-24
SSR2	0	74.4953	0.192625	OK	0
UBQLN4	2.00545e-20	9.18776	0.0236869	OK	4.92064e-20
LAMTOR2	0	86.5697	0.223863	OK	0
RAB25	0	80	0.206878	OK	0
MEX3A	1.70626e-27	10.8008	0.0278449	OK	4.48334e-27
LMNA	0	70.9878	0.183563	OK	0
SEMA4A	7.63943e-71	17.7568	0.0458529	OK	2.6319e-70
SLC25A44	4.79506e-93	20.4272	0.0527606	OK	1.82547e-92
PMF1	0	47.0535	0.121657	OK	0
BGLAP	2.38391e-08	5.45976	0.0139767	OK	4.88839e-08
SMG5	7.50504e-14	7.38707	0.0190309	OK	1.69051e-13
TMEM79	1.55283e-19	8.9649	0.0231086	OK	3.77528e-19
GLMP	7.20212e-131	24.3127	0.0628205	OK	3.15005e-130
CCT3	0	80.9892	0.209439	OK	0
C1orf61	8.82416e-08	5.22254	0.013274	OK	1.78707e-07
MEF2D	5.16377e-78	18.6607	0.0481965	OK	1.8406e-77
IQGAP3	0	42.5972	0.108083	OK	0
NAXE	0	47.0701	0.121699	OK	0
GPATCH4	2.13139e-142	25.3794	0.0655785	OK	9.64231e-142
BCAN	1.39558e-05	4.18987	0.0105049	OK	2.66457e-05
NES	0	53.1659	0.13731	OK	0
CRABP2	9.10226e-177	28.3226	0.0731251	OK	4.56708e-176
ISG20L2	8.4942e-67	17.2259	0.0444867	OK	2.86973e-66
RRNAD1	6.65689e-29	11.0947	0.0286237	OK	1.76944e-28
MRPL24	0	39.3244	0.10166	OK	0
HDGF	2.47902e-180	28.6106	0.0739415	OK	1.25268e-179
PRCC	2.17291e-56	15.7789	0.0407428	OK	6.9373e-56
SH2D2A	2.14597e-11	6.59363	0.0168428	OK	4.65093e-11
NTRK1	2.06466e-05	4.10012	0.0103616	OK	3.92016e-05
PEAR1	6.07529e-08	5.29122	0.0135065	OK	1.23483e-07
LRRC71	4.97522e-05	3.8918	0.00961162	OK	9.31886e-05
ARHGEF11	5.7347e-14	7.42277	0.0191199	OK	1.29417e-13
ETV3	6.39742e-36	12.4571	0.0321458	OK	1.80343e-35
FCRL4	9.58183e-15	7.65612	0.0195803	OK	2.18577e-14
FCRL3	1.93047e-10	6.25955	0.0159508	OK	4.1165e-10
FCRL2	3.50032e-40	13.217	0.0340637	OK	1.01856e-39
KIRREL1	1.39365e-161	27.0616	0.0696443	OK	6.70419e-161
CD1D	3.03051e-58	16.0464	0.0413833	OK	9.78197e-58
IFI16	0	48.9299	0.126511	OK	0
CRP	3.19324e-05	3.99806	0.00978139	OK	6.02392e-05
DUSP23	0	82.9149	0.214432	OK	0
SLAMF8	1.79271e-19	8.94905	0.0199475	OK	4.35526e-19
CFAP45	1.22396e-05	4.21955	0.0108118	OK	2.34182e-05
TAGLN2	0	82.1696	0.212476	OK	0
IGSF9	2.0096e-173	28.0498	0.0724874	OK	9.96932e-173
LINC01133	0	73.284	0.189508	OK	0
PIGM	2.11464e-47	14.4139	0.0372081	OK	6.41918e-47
IGSF8	0	54.3671	0.140578	OK	0
PEA15	0	102.706	0.265617	OK	0
DCAF8	4.98749e-43	13.7013	0.0353676	OK	1.47443e-42
PEX19	2.29635e-37	12.7198	0.0328282	OK	6.54058e-37
COPA	0	55.9779	0.144741	OK	0
NCSTN	3.35778e-149	25.9883	0.0671574	OK	1.5529e-148
VANGL2	9.27698e-06	4.28162	0.0109779	OK	1.78092e-05
CD48	4.20743e-75	18.2991	0.0469295	OK	1.48089e-74
F11R	0	61.134	0.158084	OK	0
TSTD1	0	136.927	0.354079	OK	0
ARHGAP30	6.99518e-303	37.1807	0.0960173	OK	4.56732e-302
NECTIN4	0	77.5675	0.200592	OK	0
KLHDC9	5.75914e-37	12.6477	0.0326389	OK	1.63575e-36
PFDN2	0	58.3659	0.150916	OK	0
NIT1	1.86346e-61	16.4991	0.042606	OK	6.1115e-61
DEDD	1.71064e-05	4.14344	0.0106397	OK	3.25785e-05
UFC1	0	74.6238	0.192966	OK	0
USP21	7.14134e-06	4.33947	0.0111418	OK	1.37494e-05
PPOX	5.06635e-26	10.4849	0.0270426	OK	1.31225e-25
B4GALT3	6.64809e-62	16.5612	0.042766	OK	2.1866e-61
ADAMTS4	1.05524e-80	18.9888	0.0488689	OK	3.80302e-80
NDUFS2	0	60.3627	0.156087	OK	0
FCER1G	1.56092e-17	8.44191	0.0216833	OK	3.69241e-17
NR1I3	1.77614e-08	5.51178	0.0125762	OK	3.65264e-08
SDHC	0	48.9321	0.12651	OK	0
DUSP12	9.28991e-19	8.76559	0.0225952	OK	2.23304e-18
ATF6	3.51397e-228	32.2286	0.083302	OK	1.97568e-227
OLFML2B	0	46.1196	0.11896	OK	0
NOS1AP	3.92723e-08	5.37044	0.0138113	OK	8.0225e-08
C1orf226	0.000484234	3.29953	0.00845395	OK	0.000874189
SH2D1B	3.36955e-102	21.4319	0.0553235	OK	1.32926e-101
UHMK1	0	52.5914	0.135983	OK	0
UAP1	2.94037e-105	21.7574	0.0562112	OK	1.1765e-104
DDR2	0	98.2958	0.25406	OK	0
HSD17B7	1.207e-58	16.1034	0.0415809	OK	3.90315e-58
RGS4	2.60149e-304	37.2691	0.0960338	OK	1.70491e-303
RGS5	1.31545e-33	12.0248	0.0309995	OK	3.6447e-33
AL592435.1	1.953e-06	4.61632	0.0115896	OK	3.83098e-06
NUF2	0	51.5064	0.132888	OK	0
PBX1	0	63.5853	0.164427	OK	0
RXRG	5.79476e-08	5.29985	0.0135944	OK	1.17854e-07
AL157714.2	1.97643e-55	15.6389	0.0403348	OK	6.27656e-55
LRRC52	2.3764e-86	19.6599	0.0507219	OK	8.79659e-86
MGST3	0	68.8555	0.178049	OK	0
ALDH9A1	1.26111e-194	29.7374	0.0768562	OK	6.57163e-194
TMCO1	0	102.217	0.264347	OK	0
UCK2	0	155.453	0.402104	OK	0
POGK	6.46883e-40	13.1707	0.0339935	OK	1.87863e-39
TADA1	0.000513071	3.28326	0.00841145	OK	0.000925044
POU2F1	7.1709e-52	15.108	0.039005	OK	2.23577e-51
CD247	3.34415e-53	15.3087	0.0393202	OK	1.05011e-52
CREG1	0	85.7245	0.221701	OK	0
RCSD1	1.28174e-13	7.31554	0.0187128	OK	2.87654e-13
MPZL1	1.40971e-139	25.1226	0.064917	OK	6.33287e-139
MPC2	0	112.717	0.291523	OK	0
DCAF6	1.98429e-219	31.5977	0.0816698	OK	1.09439e-218
GPR161	4.76908e-141	25.2568	0.0651241	OK	2.15307e-140
TIPRL	0	40.4276	0.104514	OK	0
SFT2D2	0	58.7574	0.151936	OK	0
TBX19	6.61995e-25	10.2391	0.0263907	OK	1.69598e-24
XCL2	6.23435e-37	12.6415	0.0325015	OK	1.77015e-36
XCL1	6.04663e-23	9.79277	0.0251574	OK	1.52217e-22
DPT	3.68377e-165	27.364	0.070322	OK	1.79072e-164
ATP1B1	0	91.7893	0.237389	OK	0
NME7	4.94701e-21	9.33717	0.024074	OK	1.22132e-20
BLZF1	8.33503e-52	15.0981	0.0389809	OK	2.59781e-51
SLC19A2	1.06526e-56	15.8239	0.040852	OK	3.40634e-56
C1orf112	0.000190569	3.55281	0.00909739	OK	0.000349908
METTL18	1.36846e-08	5.55748	0.014295	OK	2.82062e-08
SCYL3	2.29942e-43	13.7574	0.0355102	OK	6.81523e-43
KIFAP3	0	53.5656	0.138504	OK	0
GORAB	5.81206e-53	15.2727	0.0394307	OK	1.82246e-52
PRRX1	0	99.6917	0.257728	OK	0
Z97200.1	6.68666e-127	23.9346	0.0614561	OK	2.88297e-126
PRRC2C	0	93.9151	0.242856	OK	0
MYOCOS	2.34778e-50	14.8763	0.0383716	OK	7.25902e-50
VAMP4	1.22264e-12	7.0064	0.0180461	OK	2.70657e-12
METTL13	2.46603e-61	16.4821	0.0425611	OK	8.07967e-61
DNM3OS	0	41.7291	0.107667	OK	0
PIGC	1.19525e-84	19.4602	0.0502675	OK	4.38681e-84
SUCO	2.81448e-261	34.5103	0.0892051	OK	1.69913e-260
FASLG	2.01234e-05	4.10606	0.0102242	OK	3.82276e-05
PRDX6	0	116.283	0.300698	OK	0
KLHL20	7.92331e-10	6.03551	0.0155332	OK	1.67223e-09
CENPL	6.13449e-21	9.31436	0.0240074	OK	1.5125e-20
DARS2	2.80537e-13	7.20962	0.018569	OK	6.26661e-13
ZBTB37	1.30741e-170	27.8182	0.0718855	OK	6.44218e-170
SERPINC1	0.00025135	3.47931	0.00836191	OK	0.000459365
RC3H1	3.0468e-146	25.7253	0.0664752	OK	1.39512e-145
RABGAP1L	0	97.7965	0.252936	OK	0
CACYBP	0	87.9178	0.227353	OK	0
MRPS14	3.40143e-141	25.2701	0.0652988	OK	1.53668e-140
KIAA0040	0	39.1029	0.101048	OK	0
COP1	4.74792e-45	14.0352	0.0362307	OK	1.42114e-44
ASTN1	6.66976e-19	8.80284	0.0216795	OK	1.6063e-18
SEC16B	5.40011e-15	7.72946	0.0199076	OK	1.23581e-14
RASAL2	7.594e-38	12.8059	0.0330498	OK	2.17306e-37
RALGPS2	1.9599e-84	19.4348	0.0501961	OK	7.18022e-84
ANGPTL1	0	45.2057	0.116842	OK	0
FAM20B	3.01387e-55	15.612	0.0403101	OK	9.5654e-55
TOR3A	9.45301e-76	18.3803	0.0474722	OK	3.33743e-75
ABL2	6.24468e-13	7.09985	0.0182862	OK	1.38787e-12
SOAT1	0	44.6567	0.115454	OK	0
TOR1AIP2	0	48.8525	0.12631	OK	0
TOR1AIP1	4.03855e-215	31.2825	0.0808532	OK	2.20888e-214
CEP350	0	106.273	0.274864	OK	0
QSOX1	4.82667e-219	31.5696	0.0815867	OK	2.65815e-218
ACBD6	9.9921e-56	15.6823	0.040493	OK	3.17933e-55
XPR1	0	82.4389	0.213203	OK	0
KIAA1614	6.63903e-63	16.6992	0.0431053	OK	2.19403e-62
STX6	5.52139e-21	9.32553	0.0240458	OK	1.36197e-20
MR1	1.37275e-10	6.31251	0.0162467	OK	2.93268e-10
IER5	0	73.698	0.190573	OK	0
GLUL	0	75.6109	0.195539	OK	0
RNASEL	4.75606e-29	11.1247	0.0286934	OK	1.26598e-28
RGS16	1.60654e-62	16.6464	0.0429764	OK	5.30187e-62
DHX9	1.14848e-269	35.0651	0.0906402	OK	7.03339e-269
LAMC1	0	42.3853	0.109578	OK	0
LAMC2	0	51.1202	0.132138	OK	0
SMG7	8.07021e-238	32.9094	0.085063	OK	4.62218e-237
ARPC5	0	53.3923	0.138029	OK	0
RGL1	2.65455e-153	26.3487	0.0680882	OK	1.24382e-152
TSEN15	6.84098e-124	23.6438	0.0610887	OK	2.92083e-123
C1orf21	0	73.6123	0.190368	OK	0
EDEM3	1.0053e-120	23.3338	0.0602879	OK	4.24613e-120
FAM129A	4.40838e-08	5.34956	0.0136159	OK	8.99077e-08
RNF2	5.93566e-07	4.85777	0.0124865	OK	1.17988e-06
TRMT1L	8.26657e-23	9.76111	0.0251718	OK	2.07863e-22
SWT1	1.56781e-08	5.53369	0.0142312	OK	3.22697e-08
IVNS1ABP	0	53.7432	0.13895	OK	0
PRG4	1.78885e-40	13.2674	0.0337287	OK	5.2163e-40
TPR	0	61.2174	0.158294	OK	0
ODR4	1.29259e-69	17.5973	0.0454478	OK	4.42714e-69
PTGS2	9.32549e-115	22.7385	0.0587358	OK	3.84698e-114
PLA2G4A	0	51.2323	0.132466	OK	0
RGS1	1.16181e-27	10.836	0.027856	OK	3.05733e-27
AL136454.1	1.03784e-178	28.4799	0.0735494	OK	5.23129e-178
RGS2	1.74098e-11	6.6246	0.0170394	OK	3.78004e-11
UCHL5	8.86228e-115	22.7407	0.0587541	OK	3.65647e-114
TROVE2	0	38.6185	0.0998338	OK	0
GLRX2	0	59.6411	0.154222	OK	0
CDC73	1.00535e-107	22.0163	0.0568808	OK	4.06148e-107
CFH	7.5066e-07	4.81106	0.0123404	OK	1.48721e-06
ASPM	0	121.742	0.313326	OK	0
ZBTB41	1.25568e-70	17.7288	0.0457857	OK	4.3215e-70
DENND1B	6.51896e-60	16.283	0.0420468	OK	2.12083e-59
C1orf53	4.46437e-257	34.2291	0.0884744	OK	2.66708e-256
NEK7	1.7706e-42	13.609	0.0351276	OK	5.22146e-42
PTPRC	7.4858e-97	20.8509	0.0536667	OK	2.88992e-96
MIR181A1HG	0	45.8542	0.118537	OK	0
ZNF281	6.91074e-83	19.2511	0.0497251	OK	2.51397e-82
KIF14	5.72993e-138	24.9749	0.0642553	OK	2.56228e-137
DDX59	4.62925e-25	10.2737	0.0264981	OK	1.18748e-24
AL445483.1	1.10701e-07	5.18041	0.0132597	OK	2.23883e-07
CAMSAP2	1.05829e-69	17.6086	0.0454732	OK	3.62655e-69
INAVA	0	46.9013	0.121115	OK	0
TMEM9	1.90431e-162	27.135	0.0701239	OK	9.17578e-162
LAD1	1.09342e-148	25.9429	0.0670392	OK	5.04886e-148
PHLDA3	0	45.2069	0.116878	OK	0
CSRP1	2.5626e-127	23.9746	0.0619474	OK	1.1065e-126
NAV1	4.05914e-33	11.9314	0.0307448	OK	1.12042e-32
IPO9	8.255e-43	13.6646	0.0352708	OK	2.4371e-42
SHISA4	2.3688e-06	4.57608	0.0117514	OK	4.63282e-06
LMOD1	0	72.2221	0.186355	OK	0
TIMM17A	3.7334e-287	36.1944	0.0935619	OK	2.36496e-286
RNPEP	4.66359e-155	26.5014	0.0684847	OK	2.1969e-154
ELF3-AS1	1.04288e-15	7.93614	0.0204185	OK	2.41217e-15
ELF3	0	138.639	0.35859	OK	0
ARL8A	4.42713e-25	10.278	0.0265117	OK	1.13597e-24
PTPN7	4.1099e-31	11.5408	0.0295509	OK	1.11332e-30
UBE2T	6.11234e-157	26.6643	0.0688907	OK	2.8975e-156
PPP1R12B	7.11004e-16	7.98354	0.0205708	OK	1.64788e-15
SYT2	0	102.811	0.265848	OK	0
KDM5B	1.19698e-168	27.6555	0.0714707	OK	5.86951e-168
RABIF	4.04879e-70	17.6629	0.0456163	OK	1.39033e-69
KLHL12	4.11378e-16	8.05077	0.0207471	OK	9.56301e-16
ADIPOR1	4.38e-198	30.0038	0.0775456	OK	2.30107e-197
CYB5R1	7.07934e-255	34.0809	0.0880942	OK	4.20927e-254
TMEM183A	0	40.9785	0.105939	OK	0
CHI3L1	0	37.7953	0.0975465	OK	0
BTG2	0	95.4818	0.246925	OK	0
FMOD	3.27272e-54	15.4592	0.0397171	OK	1.03211e-53
PRELP	0.000454971	3.31699	0.00842326	OK	0.000822036
ATP2B4	0	72.2636	0.186879	OK	0
SNRPE	0	68.5427	0.177239	OK	0
SOX13	3.6176e-36	12.5025	0.0322621	OK	1.02166e-35
GOLT1A	5.00867e-08	5.32641	0.013663	OK	1.02024e-07
PLEKHA6	2.75961e-05	4.03248	0.0103422	OK	5.21711e-05
PPP1R15B	0	49.3847	0.127687	OK	0
MDM4	0	39.7071	0.10265	OK	0
RBBP5	1.61067e-68	17.4538	0.0450752	OK	5.49157e-68
DSTYK	2.40874e-74	18.2038	0.0470144	OK	8.44758e-74
NUAK2	1.61262e-270	35.121	0.0907663	OK	9.89653e-270
KLHDC8A	4.22719e-21	9.35381	0.0240623	OK	1.0439e-20
LEMD1	3.52228e-32	11.7502	0.0302262	OK	9.64353e-32
CDK18	1.22322e-44	13.9679	0.0360461	OK	3.65387e-44
MFSD4A	0	155.21	0.401469	OK	0
ELK4	0	97.0664	0.251043	OK	0
NUCKS1	0	103.028	0.266386	OK	0
RAB29	1.1454e-07	5.17404	0.0132988	OK	2.31612e-07
RAB7B	1.75456e-59	16.2223	0.0416735	OK	5.69762e-59
RHEX	0	68.5695	0.177316	OK	0
AC244035.1	1.00773e-05	4.26317	0.0109277	OK	1.93343e-05
SRGAP2	6.47632e-26	10.4617	0.0269828	OK	1.67581e-25
IKBKE	0.000193518	3.54877	0.00909536	OK	0.000355273
RASSF5	7.56356e-05	3.78897	0.00964848	OK	0.000140809
EIF2D	1.08177e-42	13.645	0.0352213	OK	3.19295e-42
DYRK3	1.25367e-31	11.6424	0.030035	OK	3.41112e-31
MAPKAPK2	1.49741e-82	19.211	0.0496222	OK	5.43823e-82
PIGR	0	73.4474	0.189936	OK	0
C1orf116	3.87448e-157	26.6813	0.0688848	OK	1.83865e-156
PFKFB2	1.6055e-162	27.1413	0.0701336	OK	7.73738e-162
YOD1	0	90.7104	0.234564	OK	0
C4BPB	1.73326e-07	5.09614	0.012967	OK	3.48903e-07
C4BPA	0	193.499	0.5004	OK	0
CD55	0	189.193	0.489391	OK	0
CR1L	1.2727e-10	6.3242	0.016265	OK	2.72027e-10
CD46	0	70.4625	0.182203	OK	0
MIR29B2CHG	2.79778e-157	26.6935	0.0689653	OK	1.32865e-156
PLXNA2	2.1916e-18	8.66838	0.0223198	OK	5.24266e-18
LAMB3	0	136.36	0.352576	OK	0
AL031316.1	2.42829e-18	8.65669	0.0222217	OK	5.80622e-18
G0S2	0	46.6524	0.120584	OK	0
HSD11B1	1.20064e-09	5.96804	0.0153238	OK	2.52649e-09
TRAF3IP3	4.44042e-05	3.91929	0.01003	OK	8.33195e-05
C1orf74	7.54002e-08	5.25158	0.0135009	OK	1.52866e-07
IRF6	1.06911e-214	31.2514	0.0807735	OK	5.84024e-214
DIEXF	4.87836e-111	22.3595	0.057496	OK	1.99186e-110
SYT14	0	48.1879	0.12459	OK	0
SERTAD4-AS1	0	66.6971	0.172389	OK	0
SERTAD4	5.63091e-268	34.954	0.0903082	OK	3.43963e-267
HHAT	5.72576e-28	10.9006	0.0281145	OK	1.51082e-27
KCNH1	3.06286e-15	7.80133	0.0198454	OK	7.03621e-15
RCOR3	1.67235e-28	11.012	0.0284104	OK	4.43091e-28
TRAF5	3.55298e-71	17.7997	0.0459529	OK	1.22614e-70
LINC00467	2.39423e-45	14.0836	0.0363544	OK	7.18106e-45
SLC30A1	0	69.4616	0.179629	OK	0
LINC01693	2.43781e-06	4.57007	0.010368	OK	4.76567e-06
NEK2	0	65.0938	0.166539	OK	0
LPGAT1	4.07513e-113	22.5721	0.0583164	OK	1.67584e-112
INTS7	5.22191e-09	5.72336	0.0147235	OK	1.08524e-08
DTL	5.54526e-20	9.07769	0.023114	OK	1.35568e-19
PPP2R5A	0	44.8008	0.115827	OK	0
TMEM206	3.30652e-48	14.5415	0.0375308	OK	1.00802e-47
NENF	0	82.2878	0.2128	OK	0
AC092803.1	0	46.4912	0.115139	OK	0
AC092803.2	5.98027e-85	19.4956	0.0503467	OK	2.19824e-84
ATF3	0	161.707	0.418282	OK	0
FAM71A	8.31424e-18	8.51521	0.0219396	OK	1.97456e-17
BATF3	3.34005e-27	10.7389	0.027496	OK	8.74747e-27
NSL1	1.5621e-131	24.3753	0.0629827	OK	6.8482e-131
TATDN3	1.46205e-164	27.3136	0.0705833	OK	7.09798e-164
FLVCR1	1.12526e-24	10.1877	0.0262734	OK	2.8764e-24
ANGEL2	1.42909e-97	20.9299	0.0540676	OK	5.53487e-97
RPS6KC1	0	45.5621	0.117794	OK	0
SMYD2	2.60787e-41	13.411	0.0346161	OK	7.64264e-41
PTPN14	0	60.0768	0.155345	OK	0
CENPF	0	111.919	0.288913	OK	0
KCTD3	1.9771e-99	21.133	0.0545944	OK	7.71173e-99
GPATCH2	9.31239e-66	17.0868	0.0441261	OK	3.12851e-65
RRP15	4.05198e-101	21.3158	0.0550659	OK	1.59156e-100
TGFB2	0	50.9207	0.131113	OK	0
LYPLAL1	1.49155e-101	21.3625	0.0551813	OK	5.87171e-101
AL513283.1	0	47.7533	0.122601	OK	0
EPRS	0	72.1524	0.186587	OK	0
BPNT1	1.95297e-18	8.6815	0.0223799	OK	4.67604e-18
IARS2	0	54.3183	0.140451	OK	0
RAB3GAP2	6.81033e-155	26.4872	0.0684475	OK	3.20589e-154
MARK1	7.23974e-176	28.2494	0.0730048	OK	3.62152e-175
C1orf115	1.56897e-173	28.0586	0.0725101	OK	7.78633e-173
MARC2	1.27607e-16	8.1928	0.0211115	OK	2.98721e-16
MARC1	0	117.071	0.302803	OK	0
HLX	1.94963e-08	5.49535	0.014104	OK	4.00535e-08
DUSP10	2.61591e-65	17.0264	0.043958	OK	8.76248e-65
MIA3	3.77207e-212	31.0633	0.080287	OK	2.04783e-211
AIDA	3.77607e-288	36.2576	0.0937242	OK	2.40007e-287
BROX	0	42.5496	0.110002	OK	0
FAM177B	4.41598e-27	10.7131	0.0276152	OK	1.15481e-26
AL392172.1	2.05181e-38	12.9071	0.0333086	OK	5.8944e-38
DISP1	1.36119e-17	8.4579	0.0217987	OK	3.22138e-17
TLR5	2.01921e-89	20.0155	0.0517038	OK	7.57873e-89
SUSD4	2.75539e-70	17.6846	0.0456611	OK	9.46675e-70
CAPN8	2.80875e-121	23.3883	0.0602632	OK	1.18844e-120
CAPN2	0	43.2865	0.111911	OK	0
TP53BP2	2.96693e-53	15.3165	0.039545	OK	9.31989e-53
FBXO28	0	44.217	0.114317	OK	0
DEGS1	0	65.715	0.169935	OK	0
NVL	3.65523e-07	4.95293	0.0127327	OK	7.29939e-07
CNIH4	0	47.8047	0.1236	OK	0
WDR26	1.81569e-189	29.3358	0.0758172	OK	9.35793e-189
DNAH14	2.13154e-09	5.87365	0.015113	OK	4.46719e-09
LBR	4.37767e-216	31.3534	0.0810356	OK	2.39834e-215
ENAH	0	102.516	0.265138	OK	0
SRP9	0	67.0252	0.173303	OK	0
EPHX1	0	80.0714	0.207077	OK	0
AL591895.1	9.1e-31	11.4722	0.0295947	OK	2.45775e-30
TMEM63A	2.85728e-288	36.2652	0.0937454	OK	1.8174e-287
LEFTY1	8.37213e-91	20.1735	0.0520993	OK	3.15806e-90
PYCR2	4.84584e-50	14.8278	0.0382823	OK	1.49511e-49
SDE2	7.46982e-94	20.5178	0.053001	OK	2.85241e-93
H3F3A	0	123.118	0.318063	OK	0
ACBD3	0	62.0519	0.160457	OK	0
PARP1	0	39.5855	0.102336	OK	0
STUM	4.11096e-06	4.45932	0.0114183	OK	7.97673e-06
ITPKB	6.86164e-06	4.34824	0.0111664	OK	1.32196e-05
PSEN2	3.4554e-10	6.16812	0.0158754	OK	7.33323e-10
COQ8A	1.29009e-30	11.442	0.029519	OK	3.48004e-30
CDC42BPA	3.48821e-184	28.9186	0.0747363	OK	1.77351e-183
ZNF678	7.32542e-10	6.04816	0.0155626	OK	1.54729e-09
SNAP47	9.25839e-11	6.37316	0.0164071	OK	1.98517e-10
JMJD4	1.40671e-11	6.65602	0.0171385	OK	3.05753e-11
WNT9A	4.28644e-05	3.92779	0.010053	OK	8.04818e-05
ARF1	0	47.6002	0.12303	OK	0
C1orf35	2.5406e-155	26.5243	0.0685442	OK	1.19832e-154
MRPL55	0	69.0095	0.178456	OK	0
GUK1	0	111.867	0.289212	OK	0
IBA57	7.33701e-27	10.666	0.0275108	OK	1.91336e-26
OBSCN	2.18632e-18	8.66865	0.0223366	OK	5.23049e-18
AL353593.3	0	39.1943	0.0713958	OK	0
TRIM11	1.86462e-07	5.08228	0.0130684	OK	3.75145e-07
HIST3H2A	5.15536e-22	9.57374	0.0246874	OK	1.28479e-21
RNF187	2.54735e-304	37.2696	0.0963441	OK	1.66985e-303
RHOU	0	70.5271	0.182381	OK	0
AL137793.1	6.80421e-30	11.2968	0.0291422	OK	1.82461e-29
RAB4A	0	111.319	0.287909	OK	0
CCSAP	1.26709e-23	9.94951	0.0256568	OK	3.21153e-23
NUP133	5.06308e-35	12.291	0.0317168	OK	1.41758e-34
ABCB10	3.08491e-13	7.19668	0.0185344	OK	6.88346e-13
TAF5L	2.82333e-11	6.5528	0.01687	OK	6.10541e-11
GALNT2	0	38.852	0.100434	OK	0
PGBD5	3.8238e-42	13.5526	0.034867	OK	1.12461e-41
COG2	5.17902e-28	10.9097	0.0281438	OK	1.36724e-27
C1orf198	3.38094e-25	10.304	0.026575	OK	8.68368e-25
TTC13	0.000106946	3.70202	0.009495	OK	0.000197826
ARV1	2.79894e-57	15.9078	0.0410746	OK	8.98279e-57
FAM89A	0	65.6414	0.169725	OK	0
C1orf131	2.46048e-97	20.904	0.0540022	OK	9.5197e-97
GNPAT	8.98006e-33	11.8651	0.0306176	OK	2.47069e-32
EXOC8	2.46342e-07	5.02914	0.0129305	OK	4.93958e-07
SPRTN	6.11702e-10	6.07715	0.0156407	OK	1.29423e-09
EGLN1	2.42519e-191	29.4823	0.0761966	OK	1.25557e-190
AL445524.1	2.10197e-66	17.1734	0.0443471	OK	7.08688e-66
TSNAX	0	39.9416	0.103257	OK	0
DISC1	5.64038e-34	12.0946	0.0312008	OK	1.56672e-33
SIPA1L2	1.2338e-296	36.7921	0.0951075	OK	7.97671e-296
NTPCR	0	105.193	0.272074	OK	0
PCNX2	2.31707e-15	7.83646	0.0201909	OK	5.33271e-15
MAP3K21	1.61721e-07	5.10925	0.0131344	OK	3.25841e-07
KCNK1	0	39.2383	0.101437	OK	0
COA6	0	40.3267	0.104253	OK	0
TARBP1	2.37171e-35	12.3521	0.0318755	OK	6.65808e-35
LINC01354	0.000294443	3.43668	0.00880283	OK	0.000536632
IRF2BP2	0	77.5501	0.200552	OK	0
LINC01132	1.61733e-06	4.65533	0.0119265	OK	3.18011e-06
LINC01348	1.08595e-05	4.24644	0.0108604	OK	2.08214e-05
TOMM20	0	77.2691	0.199803	OK	0
ARID4B	0	54.398	0.140653	OK	0
GGPS1	1.91607e-34	12.1829	0.03144	OK	5.34196e-34
TBCE	2.79698e-31	11.5738	0.0298494	OK	7.58682e-31
TBCE.1	9.2362e-06	4.2826	0.0109955	OK	1.77322e-05
B3GALNT2	2.24537e-22	9.65927	0.024902	OK	5.62239e-22
GNG4	2.26506e-14	7.54479	0.0192118	OK	5.13983e-14
LYST	3.75066e-63	16.7333	0.0432104	OK	1.24105e-62
NID1	0	205.422	0.531196	OK	0
GPR137B	3.03924e-14	7.50638	0.0192949	OK	6.88059e-14
ERO1B	2.12733e-27	10.7805	0.0276481	OK	5.58473e-27
LGALS8	9.10536e-32	11.6697	0.030111	OK	2.48184e-31
HEATR1	2.85208e-32	11.768	0.0303624	OK	7.81837e-32
MTR	0	70.0903	0.18125	OK	0
FMN2	4.43255e-11	6.48514	0.0166775	OK	9.55395e-11
GREM2	0	87.9089	0.227355	OK	0
RGS7	1.00945e-10	6.3599	0.016089	OK	2.16181e-10
FH	0	56.3192	0.145628	OK	0
KMO	0	56.0539	0.144902	OK	0
OPN3	2.03224e-84	19.4329	0.0501934	OK	7.44419e-84
CHML	3.64315e-93	20.4406	0.0527992	OK	1.38775e-92
PLD5	1.42126e-145	25.6655	0.0662811	OK	6.49776e-145
CEP170	1.72618e-106	21.887	0.0565402	OK	6.94692e-106
SDCCAG8	1.2422e-65	17.0699	0.0440827	OK	4.16841e-65
AKT3	0	52.3108	0.134946	OK	0
ZBTB18	3.47905e-140	25.1781	0.0650567	OK	1.56745e-139
ADSS	1.04931e-175	28.2363	0.0729731	OK	5.24594e-175
DESI2	1.09404e-92	20.3868	0.0526645	OK	4.16081e-92
COX20	1.62746e-197	29.9601	0.0774324	OK	8.5483e-197
HNRNPU	0	84.4622	0.218405	OK	0
EFCAB2	1.11217e-09	5.98051	0.0153867	OK	2.34164e-09
KIF26B	1.5001e-160	26.9738	0.0695217	OK	7.19525e-160
SMYD3	4.67684e-139	25.0749	0.0647925	OK	2.09741e-138
TFB2M	3.6418e-88	19.8708	0.0513262	OK	1.35952e-87
CNST	0	54.3315	0.140486	OK	0
SCCPDH	0	50.3735	0.130245	OK	0
AL591848.4	5.63116e-09	5.71053	0.014603	OK	1.16973e-08
AHCTF1	5.24035e-112	22.4589	0.0580241	OK	2.14765e-111
ZNF669	6.15237e-09	5.69545	0.0146495	OK	1.27659e-08
ZNF124	0.000139535	3.63399	0.00932047	OK	0.000257224
AL390728.6	2.65527e-23	9.87562	0.0254654	OK	6.70484e-23
ZNF496	5.62117e-07	4.86854	0.0125104	OK	1.11787e-06
ZNF672	3.42003e-41	13.3908	0.0345632	OK	1.00105e-40
ZNF692	7.48083e-08	5.25303	0.013508	OK	1.51677e-07
PGBD2	3.5176e-58	16.0371	0.0414067	OK	1.13487e-57
FAM110C	0	51.5869	0.133372	OK	0
SH3YL1	0	91.2021	0.235817	OK	0
ACP1	0	64.4287	0.1666	OK	0
ALKAL2	4.34881e-112	22.4672	0.0580474	OK	1.78282e-111
LINC01865	0	48.3016	0.085709	OK	0
TMEM18	2.15617e-219	31.5951	0.0816628	OK	1.18869e-218
LINC01115	2.41782e-213	31.1515	0.0782646	OK	1.31614e-212
SNTG2	2.05373e-07	5.06391	0.0129338	OK	4.12845e-07
TPO	2.59734e-05	4.04669	0.00953226	OK	4.91456e-05
PXDN	0	146.386	0.378366	OK	0
EIPR1	1.10151e-62	16.669	0.043045	OK	3.63656e-62
TRAPPC12	1.76584e-35	12.3758	0.0319387	OK	4.96409e-35
ADI1	0	125.514	0.324623	OK	0
AC108488.1	4.58258e-17	8.31513	0.0210988	OK	1.07889e-16
RNASEH1	1.09222e-147	25.8542	0.066807	OK	5.0257e-147
RNASEH1-AS1	1.63641e-28	11.014	0.028409	OK	4.33612e-28
RPS7	0	177.026	0.457652	OK	0
COLEC11	6.02067e-20	9.06873	0.0233416	OK	1.4715e-19
RSAD2	3.69145e-159	26.855	0.0692622	OK	1.76067e-158
RNF144A	5.40606e-27	10.6944	0.0275829	OK	1.41288e-26
LINC00299	5.61713e-07	4.86869	0.0119355	OK	1.11715e-06
ID2	0	86.805	0.224485	OK	0
KIDINS220	0	40.8199	0.105529	OK	0
MBOAT2	2.6281e-197	29.9441	0.0773835	OK	1.37932e-196
ASAP2	1.3659e-47	14.4441	0.0372867	OK	4.15111e-47
ITGB1BP1	3.93144e-173	28.0259	0.0724283	OK	1.94886e-172
CPSF3	1.37182e-21	9.47207	0.0244259	OK	3.40301e-21
IAH1	1.39116e-208	30.7981	0.0796006	OK	7.4969e-208
ADAM17	3.78923e-22	9.60551	0.0247708	OK	9.4639e-22
YWHAQ	0	48.035	0.124192	OK	0
TAF1B	1.52061e-27	10.8114	0.0278896	OK	3.99751e-27
AC010969.2	4.04472e-18	8.59832	0.0221546	OK	9.64322e-18
GRHL1	8.34761e-45	13.9951	0.0361227	OK	2.49576e-44
AC104794.3	2.82634e-37	12.7035	0.0304879	OK	8.04316e-37
AC104794.2	1.37102e-07	5.14037	0.0132127	OK	2.76745e-07
KLF11	1.81547e-249	33.7138	0.0871366	OK	1.06717e-248
AC104794.4	0.000302399	3.42945	0.00799773	OK	0.000550827
CYS1	0	38.2853	0.0974154	OK	0
RRM2	0	49.2337	0.126599	OK	0
HPCAL1	2.73841e-12	6.89264	0.0177504	OK	6.03012e-12
ODC1	0	44.77	0.115748	OK	0
NOL10	1.01814e-37	12.7832	0.0329919	OK	2.91126e-37
RN7SL832P	2.05439e-14	7.5575	0.0194445	OK	4.665e-14
ATP6V1C2	0	98.2701	0.25416	OK	0
PDIA6	0	92.4048	0.238931	OK	0
KCNF1	3.32551e-09	5.79951	0.0148723	OK	6.9435e-09
PQLC3	2.52419e-144	25.5533	0.0660317	OK	1.14764e-143
ROCK2	2.10264e-264	34.7181	0.0897426	OK	1.27611e-263
E2F6	8.42049e-07	4.78805	0.0123052	OK	1.66664e-06
GREB1	0	65.1555	0.168489	OK	0
LPIN1	0	38.413	0.0993009	OK	0
TRIB2	2.05243e-169	27.7191	0.0715669	OK	1.00831e-168
FAM84A	2.26114e-22	9.65855	0.0249074	OK	5.66026e-22
NBAS	1.42917e-88	19.9177	0.0514497	OK	5.34736e-88
DDX1	0	77.7963	0.201193	OK	0
MYCNOS	7.76428e-28	10.8728	0.0225862	OK	2.04604e-27
MYCN	3.05334e-07	4.98781	0.0125001	OK	6.109e-07
FAM49A	1.29634e-30	11.4415	0.0295145	OK	3.49654e-30
SMC6	1.6045e-66	17.189	0.0443883	OK	5.41312e-66
GEN1	2.49134e-09	5.84775	0.0150394	OK	5.21293e-09
KCNS3	1.64359e-149	26.0157	0.0671999	OK	7.6106e-149
RDH14	8.43051e-129	24.1163	0.0623137	OK	3.6636e-128
TTC32	4.23282e-74	18.1729	0.046933	OK	1.4825e-73
WDR35	9.84304e-11	6.36377	0.0163782	OK	2.10898e-10
MATN3	5.99859e-12	6.78025	0.0172527	OK	1.31302e-11
LAPTM4A	0	82.5514	0.213461	OK	0
SDC1	0	75.1099	0.194234	OK	0
PUM2	5.50276e-132	24.418	0.0630946	OK	2.41641e-131
RHOB	0	124.941	0.323149	OK	0
HS1BP3	1.06719e-54	15.5312	0.0401002	OK	3.3781e-54
GDF7	0	156.801	0.405357	OK	0
LDAH	1.20061e-13	7.32431	0.0188672	OK	2.69631e-13
KLHL29	4.44451e-07	4.91476	0.012589	OK	8.86345e-07
ATAD2B	1.4895e-66	17.1933	0.0444009	OK	5.02706e-66
UBXN2A	2.65959e-46	14.238	0.0367557	OK	8.02354e-46
WDCP	4.09053e-12	6.83534	0.0175907	OK	8.98055e-12
FKBP1B	4.11343e-45	14.0453	0.0362509	OK	1.23193e-44
SF3B6	0	66.227	0.171229	OK	0
FAM228B	1.52564e-07	5.12025	0.0131643	OK	3.07674e-07
TP53I3	0	84.1756	0.217682	OK	0
ITSN2	1.24428e-108	22.1108	0.0571246	OK	5.0414e-108
NCOA1	0	39.5277	0.102185	OK	0
PTRHD1	0	53.9047	0.139381	OK	0
ADCY3	0	77.5211	0.20032	OK	0
DNAJC27	5.2431e-15	7.73322	0.0199174	OK	1.2003e-14
DNMT3A	1.29456e-17	8.46375	0.0218148	OK	3.06479e-17
DTNB	3.59784e-101	21.3213	0.0550806	OK	1.41403e-100
ASXL2	4.0817e-82	19.1589	0.0494873	OK	1.47972e-81
KIF3C	1.08996e-05	4.24562	0.010881	OK	2.08952e-05
RAB10	0	60.4798	0.15638	OK	0
HADHA	0	114.527	0.296201	OK	0
HADHB	0	109.763	0.283862	OK	0
SELENOI	5.65943e-255	34.0875	0.088105	OK	3.36577e-254
SLC35F6	6.66365e-84	19.3719	0.0500375	OK	2.4345e-83
CENPA	0	82.971	0.212692	OK	0
MAPRE3	8.69737e-07	4.78155	0.0122822	OK	1.72119e-06
TMEM214	6.8792e-107	21.9289	0.0566549	OK	2.77103e-106
AGBL5	8.49201e-24	9.98926	0.0257627	OK	2.15548e-23
OST4	0	100.088	0.258706	OK	0
EMILIN1	0	98.4628	0.254441	OK	0
PREB	6.69677e-51	14.96	0.0386234	OK	2.07713e-50
SLC5A6	9.98324e-10	5.99808	0.0154353	OK	2.10328e-09
ATRAID	0	87.8586	0.227207	OK	0
CAD	3.99682e-10	6.14505	0.015815	OK	8.47406e-10
TRIM54	1.01914e-08	5.60872	0.0133544	OK	2.10622e-08
MPV17	2.65775e-64	16.8902	0.0436183	OK	8.85648e-64
GTF3C2	4.96943e-20	9.08962	0.0234366	OK	1.21547e-19
AC074117.1	2.94034e-06	4.53063	0.0116377	OK	5.73232e-06
EIF2B4	3.32591e-52	15.1586	0.0391375	OK	1.03856e-51
SNX17	0	51.917	0.134239	OK	0
ZNF513	2.49795e-14	7.53203	0.019406	OK	5.66391e-14
PPM1G	0	107.107	0.277008	OK	0
NRBP1	5.7867e-257	34.2215	0.0884575	OK	3.45471e-256
KRTCAP3	0	69.6855	0.180205	OK	0
IFT172	5.48001e-22	9.56743	0.0246713	OK	1.36505e-21
FNDC4	1.25684e-36	12.5862	0.032365	OK	3.56094e-36
ZNF512	6.43326e-28	10.89	0.02809	OK	1.69682e-27
GPN1	1.58984e-39	13.1026	0.0338175	OK	4.60592e-39
SUPT7L	1.1732e-11	6.68266	0.0172085	OK	2.5559e-11
SLC4A1AP	2.41429e-125	23.7845	0.0614549	OK	1.03483e-124
MRPL33	0	66.0201	0.170713	OK	0
RBKS	9.02455e-25	10.2091	0.0263271	OK	2.30866e-24
BABAM2	1.80843e-149	26.0121	0.0672184	OK	8.37241e-149
AC093690.1	4.95448e-08	5.32839	0.0131028	OK	1.00944e-07
FOSL2	0	105.206	0.272104	OK	0
AC104695.3	1.15109e-39	13.1271	0.0338545	OK	3.33738e-39
PPP1CB	0	46.905	0.121261	OK	0
SPDYA	3.77871e-60	16.3163	0.0420746	OK	1.23147e-59
TRMT61B	3.35053e-19	8.87975	0.0228901	OK	8.10624e-19
WDR43	1.5614e-174	28.1406	0.0727246	OK	7.77366e-174
TOGARAM2	3.52937e-12	6.85646	0.0174384	OK	7.75955e-12
CLIP4	9.46423e-150	26.0369	0.0672607	OK	4.38547e-149
YPEL5	0	48.2012	0.124625	OK	0
LBH	7.76162e-160	26.9129	0.0695043	OK	3.71273e-159
LCLAT1	7.87414e-17	8.25069	0.0212638	OK	1.84921e-16
CAPN14	1.61764e-07	5.1092	0.0128938	OK	3.25903e-07
EHD3	6.36896e-10	6.07067	0.0154588	OK	1.34688e-09
XDH	0	175.768	0.454661	OK	0
MEMO1	8.75195e-52	15.0949	0.0389688	OK	2.72678e-51
DPY30	3.53458e-242	33.2127	0.0858451	OK	2.04217e-241
SPAST	7.03729e-112	22.4458	0.0579897	OK	2.88274e-111
SLC30A6	7.23258e-110	22.2388	0.0574541	OK	2.94216e-109
YIPF4	2.65842e-224	31.9505	0.0825825	OK	1.48138e-223
BIRC6	0	46.5928	0.120465	OK	0
TTC27	4.52529e-06	4.4387	0.0114015	OK	8.77035e-06
LTBP1	3.07571e-52	15.1637	0.0391366	OK	9.6055e-52
RASGRP3	2.05144e-89	20.0147	0.0516889	OK	7.69859e-89
FAM98A	0	38.7649	0.100211	OK	0
LINC01320	0	160.618	0.415458	OK	0
AC009414.2	1.17863e-37	12.7718	0.0329533	OK	3.36831e-37
CRIM1	0	49.91	0.129046	OK	0
FEZ2	2.60871e-140	25.1895	0.0650908	OK	1.17572e-139
VIT	1.55176e-08	5.53549	0.0129376	OK	3.19419e-08
STRN	2.34408e-72	17.9513	0.0463621	OK	8.13315e-72
HEATR5B	6.93161e-45	14.0083	0.0361596	OK	2.07287e-44
GPATCH11	2.59907e-29	11.1785	0.0288392	OK	6.93929e-29
EIF2AK2	8.2704e-183	28.809	0.0744547	OK	4.19764e-182
CEBPZOS	2.08716e-182	28.7769	0.074372	OK	1.05893e-181
CEBPZ	2.01196e-150	26.0962	0.0674366	OK	9.34093e-150
NDUFAF7	5.95709e-09	5.70095	0.0146661	OK	1.23656e-08
PRKD3	1.13447e-44	13.9733	0.0360636	OK	3.38913e-44
QPCT	0	40.1925	0.103804	OK	0
CDC42EP3	4.26466e-140	25.17	0.0650365	OK	1.92041e-139
RMDN2	7.83022e-13	7.06851	0.0181998	OK	1.73864e-12
CYP1B1	0	60.5	0.156371	OK	0
CYP1B1-AS1	1.96681e-07	5.07214	0.0129064	OK	3.95463e-07
ATL2	4.52292e-22	9.58726	0.0247217	OK	1.12835e-21
HNRNPLL	8.9736e-25	10.2097	0.0263334	OK	2.29585e-24
GALM	3.91945e-16	8.05669	0.0207611	OK	9.11369e-16
SRSF7	0	41.7803	0.108008	OK	0
GEMIN6	1.44177e-37	12.7561	0.0329207	OK	4.11497e-37
DHX57	4.61612e-24	10.0495	0.0259135	OK	1.17383e-23
MORN2	0	38.1014	0.0984958	OK	0
SOS1	9.15088e-108	22.0206	0.0568912	OK	3.69796e-107
MAP4K3	0	45.6919	0.118132	OK	0
AC007388.1	0	38.8909	0.100536	OK	0
TMEM178A	8.48289e-13	7.05739	0.0181596	OK	1.88277e-12
THUMPD2	1.12943e-11	6.68823	0.0172219	OK	2.46095e-11
SLC8A1	0	46.4061	0.119739	OK	0
LINC01913	3.77257e-53	15.3009	0.0394801	OK	1.18393e-52
PKDCC	0	81.6143	0.211065	OK	0
EML4	8.22205e-110	22.2331	0.0574407	OK	3.3426e-109
COX7A2L	0	63.5989	0.164438	OK	0
KCNG3	1.01752e-63	16.8108	0.0434026	OK	3.38131e-63
MTA3	1.71554e-62	16.6425	0.0429781	OK	5.6609e-62
OXER1	1.10472e-05	4.2426	0.0106958	OK	2.11752e-05
HAAO	1.12837e-25	10.409	0.0266813	OK	2.91233e-25
ZFP36L2	0	96.3731	0.249242	OK	0
THADA	1.86625e-26	10.5789	0.0272876	OK	4.84957e-26
PLEKHH2	0	125.972	0.325663	OK	0
C1GALT1C1L	2.22139e-20	9.17675	0.0233831	OK	5.44844e-20
DYNC2LI1	0	50.3087	0.130077	OK	0
LRPPRC	4.87166e-223	31.8594	0.0823468	OK	2.70783e-222
PPM1B	4.16829e-228	32.2233	0.0832882	OK	2.34306e-227
SLC3A1	2.27955e-206	30.6322	0.0791519	OK	1.22294e-205
PREPL	0	45.031	0.116423	OK	0
CAMKMT	6.67973e-13	7.09053	0.0182622	OK	1.48406e-12
SRBD1	5.64639e-22	9.56433	0.0246613	OK	1.40623e-21
PRKCE	9.8328e-07	4.75683	0.0122211	OK	1.94442e-06
EPAS1	0	45.1238	0.116656	OK	0
ATP6V1E2	3.34306e-07	4.97027	0.0127663	OK	6.68207e-07
RHOQ	4.41684e-106	21.8442	0.0564237	OK	1.77266e-105
PIGF	8.84835e-256	34.1418	0.0882516	OK	5.27299e-255
CRIPT	1.64875e-142	25.3895	0.065608	OK	7.464e-142
SOCS5	2.9891e-24	10.0923	0.0260269	OK	7.61344e-24
MCFD2	6.17991e-230	32.3536	0.0836253	OK	3.48498e-229
TTC7A	6.23457e-17	8.27854	0.0213339	OK	1.4656e-16
CALM2	0	55.4145	0.143229	OK	0
EPCAM	0	84.8151	0.219245	OK	0
MSH2	1.18162e-36	12.5911	0.032495	OK	3.34961e-36
MSH6	1.04839e-75	18.3746	0.0474577	OK	3.70088e-75
FBXO11	2.31501e-103	21.5562	0.05569	OK	9.17507e-103
FOXN2	1.40824e-06	4.68377	0.0120349	OK	2.77416e-06
PPP1R21	1.09335e-38	12.9555	0.0334366	OK	3.14645e-38
STON1	5.76686e-134	24.6037	0.0634618	OK	2.54852e-133
ASB3	6.36161e-07	4.84403	0.0124476	OK	1.26407e-06
CHAC2	5.81524e-07	4.86183	0.0124882	OK	1.15612e-06
ERLEC1	0	158.081	0.408886	OK	0
PSME4	0	41.212	0.106544	OK	0
ACYP2	4.37455e-39	13.0256	0.0336192	OK	1.26235e-38
SPTBN1	1.86438e-301	37.0924	0.0958836	OK	1.21369e-300
RTN4	0	99.14	0.256403	OK	0
CLHC1	5.34643e-05	3.87431	0.00993863	OK	0.000100035
RPS27A	0	183.553	0.474504	OK	0
MTIF2	1.27055e-114	22.7249	0.058713	OK	5.24051e-114
AC012358.3	1.34142e-05	4.19884	0.0107722	OK	2.56283e-05
CCDC88A	0	61.7167	0.159408	OK	0
CFAP36	6.46809e-181	28.6575	0.0740629	OK	3.27216e-180
PPP4R3B	2.89829e-239	33.0102	0.0853242	OK	1.66614e-238
PNPT1	3.14169e-73	18.0626	0.0466473	OK	1.09525e-72
EFEMP1	1.49556e-33	12.0142	0.0308322	OK	4.14197e-33
VRK2	4.94284e-21	9.33726	0.0240762	OK	1.2204e-20
FANCL	2.41206e-07	5.03318	0.012939	OK	4.83917e-07
BCL11A	2.36622e-07	5.03685	0.0129326	OK	4.74829e-07
PAPOLG	4.17876e-12	6.83228	0.0175928	OK	9.16968e-12
REL	0	84.9681	0.219747	OK	0
PUS10	1.02206e-11	6.70284	0.017259	OK	2.22848e-11
PEX13	5.16056e-52	15.1297	0.0390635	OK	1.60974e-51
KIAA1841	1.01797e-08	5.60892	0.0144275	OK	2.10397e-08
C2orf74	2.19525e-127	23.981	0.0619584	OK	9.48036e-127
USP34	0	39.2486	0.101464	OK	0
XPO1	0	56.3015	0.14558	OK	0
FAM161A	3.51171e-09	5.79036	0.0148897	OK	7.32821e-09
CCT4	0	61.4313	0.158851	OK	0
COMMD1	0	49.6596	0.128398	OK	0
B3GNT2	1.16504e-175	28.2326	0.0729636	OK	5.82232e-175
EHBP1	4.77248e-42	13.5363	0.0349352	OK	1.40252e-41
MDH1	0	74.2118	0.191912	OK	0
UGP2	0	52.4307	0.135566	OK	0
VPS54	4.81975e-22	9.58069	0.0247052	OK	1.20195e-21
PELI1	8.55443e-247	33.5309	0.0866704	OK	4.99505e-246
LGALSL	2.81671e-34	12.1515	0.0313546	OK	7.84216e-34
AFTPH	0	37.7134	0.0974921	OK	0
SERTAD2	0	49.3385	0.127568	OK	0
AC007365.1	6.51414e-07	4.83932	0.0123943	OK	1.29389e-06
SLC1A4	8.97311e-14	7.36327	0.0189644	OK	2.01826e-13
CEP68	7.68651e-116	22.8478	0.0590313	OK	3.18283e-115
RAB1A	0	56.7509	0.146734	OK	0
ACTR2	0	72.907	0.188518	OK	0
SPRED2	2.07433e-47	14.4153	0.0372077	OK	6.29829e-47
MEIS1	1.33038e-271	35.1919	0.0909631	OK	8.17781e-271
MEIS1-AS2	4.25506e-38	12.8508	0.0331062	OK	1.2188e-37
LINC01798	9.80537e-27	10.6391	0.023455	OK	2.55352e-26
LINC01828	0.000230334	3.50264	0.00873475	OK	0.00042157
ETAA1	1.1558e-35	12.4098	0.0320248	OK	3.25368e-35
C1D	8.83873e-297	36.8012	0.0951321	OK	5.71718e-296
WDR92	2.93786e-19	8.89436	0.0229288	OK	7.11568e-19
PNO1	3.18041e-137	24.9063	0.064354	OK	1.41979e-136
PPP3R1	3.87676e-97	20.8823	0.0539447	OK	1.49817e-96
AC017083.1	0.000477502	3.30346	0.0084543	OK	0.000862095
CNRIP1	0	38.0018	0.0979791	OK	0
FBXO48	4.01007e-05	3.9438	0.0101186	OK	7.53732e-05
ARHGAP25	2.46762e-11	6.57288	0.0167046	OK	5.34231e-11
ANTXR1	0	75.0808	0.194029	OK	0
GFPT1	5.7726e-288	36.2459	0.0936951	OK	3.66288e-287
NFU1	3.44538e-139	25.087	0.0648252	OK	1.5462e-138
AAK1	4.67724e-103	21.5236	0.0556063	OK	1.85234e-102
ANXA4	0	159.101	0.411526	OK	0
GMCL1	1.31649e-103	21.5823	0.0557581	OK	5.22549e-103
SNRNP27	7.49607e-201	30.2151	0.0780927	OK	3.96341e-200
MXD1	1.34686e-280	35.7751	0.0924702	OK	8.4325e-280
PCBP1	0	61.4002	0.158732	OK	0
LINC01816	4.3563e-06	4.44688	0.0114073	OK	8.44469e-06
TIA1	3.01409e-154	26.431	0.0683022	OK	1.41657e-153
PCYOX1	0	52.0054	0.134467	OK	0
SNRPG	0	76.5205	0.19787	OK	0
FAM136A	7.7151e-272	35.2074	0.0910082	OK	4.74686e-271
TGFA	6.0427e-41	13.3485	0.0344061	OK	1.76636e-40
ANKRD53	1.32108e-11	6.66525	0.0171412	OK	2.87332e-11
TEX261	3.80238e-62	16.5948	0.0428538	OK	1.2525e-61
NAGK	0	38.8222	0.100361	OK	0
MCEE	0	38.3999	0.0992668	OK	0
MPHOSPH10	0	108.765	0.28131	OK	0
PAIP2B	3.34499e-20	9.13256	0.0235453	OK	8.19211e-20
ZNF638	0	54.0815	0.139838	OK	0
AC007878.1	2.75074e-07	5.00794	0.0128565	OK	5.5111e-07
DYSF	5.20122e-54	15.4293	0.0396346	OK	1.6395e-53
EXOC6B	1.97905e-12	6.93867	0.0178678	OK	4.36673e-12
SPR	5.75583e-34	12.0929	0.031198	OK	1.59846e-33
SFXN5	3.33598e-22	9.61862	0.0247807	OK	8.33427e-22
RAB11FIP5	9.24425e-30	11.2698	0.0290739	OK	2.47666e-29
SMYD5	0.000268229	3.46186	0.00887276	OK	0.0004895
PRADC1	5.15799e-121	23.3624	0.0603593	OK	2.1807e-120
CCT7	0	72.1287	0.186525	OK	0
FBXO41	5.68088e-10	6.089	0.0156262	OK	1.20272e-09
EGR4	7.74115e-213	31.1142	0.0803741	OK	4.21129e-212
ALMS1	1.01223e-30	11.463	0.0295717	OK	2.73273e-30
TPRKB	0	45.9812	0.118882	OK	0
DUSP11	1.2341e-16	8.19682	0.0211266	OK	2.88922e-16
STAMBP	0	42.0345	0.108671	OK	0
ACTG2	0	65.1402	0.168448	OK	0
DGUOK	0	63.0208	0.162957	OK	0
DGUOK-AS1	5.14164e-71	17.779	0.0459162	OK	1.77323e-70
TET3	1.88782e-125	23.7949	0.0614796	OK	8.09435e-125
BOLA3	0	50.0804	0.129486	OK	0
MOB1A	2.33621e-278	35.6308	0.0921015	OK	1.45678e-277
MTHFD2	4.45418e-275	35.4184	0.0915491	OK	2.75726e-274
DCTN1	9.99537e-157	26.6459	0.0688584	OK	4.73567e-156
C2orf81	1.48026e-06	4.67354	0.0119899	OK	2.91429e-06
WDR54	5.54137e-58	16.0089	0.041333	OK	1.78625e-57
RTKN	8.37649e-48	14.4777	0.0373761	OK	2.54952e-47
INO80B	2.87546e-07	4.9994	0.0128508	OK	5.75661e-07
WBP1	9.94393e-175	28.1566	0.0727008	OK	4.95448e-174
MOGS	4.78418e-60	16.3019	0.0420962	OK	1.55838e-59
MRPL53	5.73181e-45	14.0218	0.0361914	OK	1.71505e-44
CCDC142	3.43922e-09	5.79387	0.0149038	OK	7.1775e-09
TTC31	1.15599e-05	4.23241	0.0108681	OK	2.21417e-05
PCGF1	2.16095e-05	4.08956	0.0105	OK	4.10062e-05
AUP1	0	53.4266	0.13814	OK	0
HTRA2	5.10772e-27	10.6997	0.0276014	OK	1.3353e-26
DOK1	6.44637e-28	10.8898	0.0280924	OK	1.70011e-27
HK2	0	48.9499	0.126553	OK	0
POLE4	0	53.6912	0.138829	OK	0
EVA1A	1.28525e-260	34.4663	0.0890866	OK	7.74853e-260
MRPL19	4.89581e-308	37.4984	0.0969359	OK	3.22697e-307
GCFC2	2.58616e-09	5.84153	0.01503	OK	5.41049e-09
AC005034.3	0.000439116	3.32688	0.0085203	OK	0.000793771
CTNNA2	0	138.016	0.356989	OK	0
AC010975.1	0	51.4342	0.132957	OK	0
LRRTM1	3.58661e-10	6.16222	0.0157793	OK	7.61047e-10
SUCLG1	0	91.1755	0.235798	OK	0
TMSB10	0	188.092	0.486257	OK	0
KCMF1	0	38.2912	0.0989858	OK	0
TCF7L1	7.27356e-38	12.8093	0.0330518	OK	2.08159e-37
TGOLN2	0	73.436	0.189897	OK	0
RETSAT	0	41.3577	0.106921	OK	0
ELMOD3	5.80981e-18	8.55665	0.0220548	OK	1.38314e-17
CAPG	0	85.2779	0.220548	OK	0
MAT2A	0	37.904	0.0979848	OK	0
GGCX	5.59006e-288	36.2468	0.0936975	OK	3.54876e-287
VAMP8	0	130.35	0.337056	OK	0
VAMP5	4.75184e-223	31.8602	0.0823448	OK	2.64178e-222
RNF181	0	89.8275	0.232307	OK	0
TMEM150A	4.24701e-59	16.1679	0.0417469	OK	1.37558e-58
USP39	2.30112e-50	14.8777	0.0384096	OK	7.11561e-50
C2orf68	1.64705e-15	7.87923	0.0203049	OK	3.79962e-15
SFTPB	3.12654e-07	4.98323	0.0120118	OK	6.25451e-07
GNLY	2.78459e-77	18.5705	0.0479457	OK	9.89474e-77
ATOH8	0	84.827	0.219379	OK	0
ST3GAL5	2.2285e-11	6.58803	0.016932	OK	4.82821e-11
POLR1A	1.14935e-27	10.837	0.027953	OK	3.02484e-27
PTCD3	1.33636e-58	16.0971	0.0415664	OK	4.3199e-58
IMMT	2.48062e-158	26.784	0.0692159	OK	1.18101e-157
MRPL35	2.29499e-128	24.0748	0.0622061	OK	9.95353e-128
KDM3A	2.83466e-171	27.873	0.072033	OK	1.39938e-170
CHMP3	0	50.6729	0.131015	OK	0
RNF103	6.88189e-110	22.2411	0.0574611	OK	2.79993e-109
RMND5A	3.1773e-51	15.0096	0.0387525	OK	9.87362e-51
PLGLB1	5.21404e-05	3.88041	0.00993629	OK	9.75994e-05
CYTOR	2.43616e-109	22.1843	0.0573038	OK	9.88721e-109
KRCC1	1.07737e-175	28.2353	0.0729708	OK	5.38523e-175
THNSL2	1.39509e-42	13.6264	0.0351716	OK	4.11591e-42
EIF2AK3	9.35772e-228	32.1982	0.083217	OK	5.25676e-227
AC062029.1	4.39099e-08	5.35028	0.0137512	OK	8.95667e-08
RPIA	4.48969e-268	34.9605	0.0903695	OK	2.74316e-267
MAL	4.11057e-21	9.35677	0.0240211	OK	1.01539e-20
MRPS5	5.39028e-84	19.3828	0.0500678	OK	1.96956e-83
ZNF514	1.60715e-16	8.165	0.0210405	OK	3.75757e-16
PROM2	5.28293e-68	17.3858	0.0448821	OK	1.79517e-67
KCNIP3	2.55344e-46	14.2409	0.0364453	OK	7.70417e-46
FAHD2A	1.54128e-126	23.8997	0.0617522	OK	6.63334e-126
LINC00342	2.00199e-184	28.9377	0.074711	OK	1.01846e-183
ANKRD36C	5.80416e-262	34.5559	0.0893075	OK	3.50806e-261
ADRA2B	0	75.9623	0.196381	OK	0
ASTL	9.41828e-06	4.27825	0.0108857	OK	1.80765e-05
DUSP2	0	128.051	0.331209	OK	0
STARD7	2.78834e-85	19.5346	0.0504604	OK	1.02638e-84
TMEM127	6.0415e-295	36.6863	0.0948339	OK	3.89732e-294
CIAO1	3.01976e-116	22.8886	0.0591375	OK	1.25258e-115
SNRNP200	3.8276e-242	33.2103	0.0858418	OK	2.21098e-241
NCAPH	1.5249e-151	26.1948	0.0667965	OK	7.09591e-151
ARID5A	0	70.3971	0.182016	OK	0
KANSL3	2.94914e-22	9.63129	0.0248364	OK	7.37411e-22
LMAN2L	2.23888e-06	4.58788	0.0117876	OK	4.38328e-06
CNNM4	1.39865e-90	20.1481	0.0520425	OK	5.27362e-90
CNNM3	3.52649e-24	10.076	0.0259862	OK	8.97874e-24
ANKRD23	2.25937e-05	4.07922	0.0104344	OK	4.28245e-05
ANKRD39	4.28502e-212	31.0592	0.0802739	OK	2.32583e-211
SEMA4C	8.76886e-24	9.98608	0.0257527	OK	2.22553e-23
FAHD2B	3.84279e-09	5.77521	0.0148483	OK	8.01275e-09
ANKRD36	5.19502e-104	21.6253	0.0558558	OK	2.0664e-103
AC159540.2	1.40877e-145	25.6658	0.0631805	OK	6.44177e-145
AC092683.1	4.12496e-206	30.6129	0.0791108	OK	2.21117e-205
ANKRD36B	2.60827e-67	17.294	0.0446532	OK	8.84143e-67
COX5B	0	91.8876	0.237531	OK	0
ACTR1B	1.14357e-48	14.614	0.0377293	OK	3.49476e-48
ZAP70	5.17079e-09	5.72503	0.0145769	OK	1.07504e-08
TMEM131	0	68.039	0.175945	OK	0
INPP4A	1.15135e-06	4.72486	0.0121409	OK	2.27321e-06
COA5	5.53957e-300	37.0009	0.0956484	OK	3.59997e-299
UNC50	0	63.375	0.163883	OK	0
MGAT4A	1.64791e-144	25.5699	0.0660718	OK	7.49755e-144
KIAA1211L	3.70298e-08	5.38103	0.013839	OK	7.56792e-08
TSGA10	7.37856e-22	9.53661	0.0245894	OK	1.8352e-21
C2orf15	2.43573e-06	4.57025	0.0117387	OK	4.76195e-06
LIPT1	2.00363e-06	4.61101	0.0118469	OK	3.92854e-06
MITD1	6.68838e-34	12.0806	0.0311743	OK	1.85705e-33
MRPL30	5.2454e-48	14.5099	0.0374595	OK	1.59818e-47
TXNDC9	5.42534e-267	34.8892	0.0901852	OK	3.30639e-266
EIF5B	0	66.2434	0.171292	OK	0
REV1	1.71844e-78	18.7194	0.0483508	OK	6.13608e-78
AFF3	2.45326e-131	24.3568	0.0628927	OK	1.07497e-130
LONRF2	0	39.0849	0.101031	OK	0
CHST10	2.17227e-85	19.5474	0.0504477	OK	7.99941e-85
PDCL3	0	41.6276	0.107619	OK	0
NPAS2	3.62632e-263	34.636	0.0895201	OK	2.19428e-262
RPL31	0	76.4473	0.197646	OK	0
TBC1D8	6.07686e-77	18.5285	0.0478513	OK	2.15673e-76
CNOT11	0	39.8235	0.10295	OK	0
RNF149	6.52191e-206	30.5979	0.0790824	OK	3.49249e-205
CREG2	4.96472e-87	19.7392	0.0505798	OK	1.84294e-86
RFX8	0.000400736	3.35229	0.00843895	OK	0.000725288
MAP4K4	0	61.0255	0.1578	OK	0
IL1R2	4.32575e-12	6.82732	0.0175389	OK	9.49065e-12
IL1R1	0	99.2594	0.256721	OK	0
IL1RL2	4.75729e-15	7.74558	0.0199262	OK	1.08974e-14
IL1RL1	0	43.3715	0.110987	OK	0
IL18RAP	3.3877e-07	4.96769	0.0122027	OK	6.76974e-07
SLC9A4	1.2098e-07	5.16382	0.0132578	OK	2.4452e-07
SLC9A2	5.91648e-88	19.8464	0.0512574	OK	2.2065e-87
MFSD9	6.91264e-05	3.81127	0.00977875	OK	0.000128909
MRPS9	2.45119e-110	22.2873	0.0575793	OK	9.98356e-110
TGFBRAP1	2.02946e-16	8.13679	0.0209692	OK	4.73907e-16
AC012360.3	1.61053e-05	4.15725	0.0106698	OK	3.0694e-05
C2orf49	4.07511e-57	15.8842	0.0410151	OK	1.30641e-56
FHL2	3.0538e-166	27.4547	0.0707984	OK	1.48915e-165
NCK2	3.73801e-28	10.9393	0.0282207	OK	9.87708e-28
UXS1	1.95891e-103	21.5639	0.0557096	OK	7.76844e-103
ST6GAL2	2.14632e-187	29.1728	0.0750855	OK	1.10017e-186
SULT1C2	8.53196e-92	20.2861	0.0523891	OK	3.23084e-91
SULT1C4	7.08055e-06	4.34135	0.0110854	OK	1.36334e-05
GCC2	0	60.4431	0.15629	OK	0
LIMS1	0	68.8277	0.177972	OK	0
RANBP2	0	64.1656	0.165924	OK	0
CCDC138	2.48786e-09	5.84798	0.0150406	OK	5.20649e-09
SH3RF3	2.32749e-15	7.8359	0.0201211	OK	5.35575e-15
SEPT10	0	42.4444	0.109731	OK	0
SOWAHC	0	64.9529	0.167957	OK	0
RGPD5	2.28711e-16	8.1223	0.0209215	OK	5.33692e-16
AC013271.1	0	57.1585	0.147796	OK	0
LINC01123	1.74514e-06	4.63963	0.0119127	OK	3.42758e-06
MALL	2.39208e-61	16.484	0.0425092	OK	7.83933e-61
NPHP1	8.91668e-05	3.74788	0.00961587	OK	0.000165578
SMIM37	2.04249e-172	27.9671	0.0722764	OK	1.01135e-171
AC112229.3	2.50351e-69	17.5598	0.045322	OK	8.56452e-69
BUB1	0	61.4222	0.158267	OK	0
MIR4435-2HG	7.61917e-291	36.4282	0.0941581	OK	4.88279e-290
BCL2L11	0	53.2128	0.137577	OK	0
AC068491.3	8.59071e-13	7.05564	0.0181481	OK	1.90654e-12
AC017002.1	1.47273e-05	4.17764	0.0106151	OK	2.80964e-05
ANAPC1	1.58466e-22	9.6949	0.0250005	OK	3.97668e-22
MERTK	2.80337e-269	35.0396	0.0905649	OK	1.71601e-268
TMEM87B	5.35168e-105	21.7299	0.0561389	OK	2.1384e-104
FBLN7	5.48041e-20	9.07897	0.0233577	OK	1.33995e-19
ZC3H8	2.40863e-15	7.83159	0.0201789	OK	5.54197e-15
ZC3H6	3.36987e-101	21.3244	0.0550892	OK	1.32462e-100
TTL	2.32984e-146	25.7357	0.0664953	OK	1.06794e-145
POLR1B	1.18298e-06	4.71935	0.0121257	OK	2.33442e-06
CHCHD5	0	79.8216	0.20643	OK	0
SLC20A1	0	90.0056	0.232778	OK	0
CKAP2L	3.32121e-165	27.3677	0.0698215	OK	1.61507e-164
IL1A	0	63.9414	0.165237	OK	0
IL1B	1.33766e-132	24.4758	0.0630811	OK	5.88579e-132
IL1RN	1.15362e-116	22.9305	0.0592061	OK	4.79423e-116
PSD4	5.26893e-21	9.33049	0.024058	OK	1.30031e-20
PAX8	0	87.6346	0.226639	OK	0
CBWD2	1.50367e-130	24.2824	0.0627397	OK	6.57016e-130
PGM5P4-AS1	2.78485e-101	21.3333	0.0543777	OK	1.09564e-100
RABL2A	8.15681e-06	4.31016	0.0110656	OK	1.56805e-05
SLC35F5	4.59168e-87	19.7432	0.0509993	OK	1.70494e-86
AC110769.2	1.09049e-08	5.597	0.0143896	OK	2.25192e-08
ACTR3	0	50.052	0.129402	OK	0
DDX18	0	57.8862	0.149677	OK	0
CCDC93	4.43475e-25	10.2778	0.0265075	OK	1.13781e-24
INSIG2	4.13618e-83	19.2777	0.0497858	OK	1.50652e-82
STEAP3	3.25495e-29	11.1585	0.0287683	OK	8.68162e-29
C2orf76	1.53817e-118	23.1177	0.0597298	OK	6.43599e-118
DBI	0	101.24	0.261811	OK	0
TMEM37	8.60304e-168	27.5842	0.0712805	OK	4.21154e-167
TMEM177	4.31802e-27	10.7152	0.0276356	OK	1.1293e-26
PTPN4	1.1409e-177	28.3958	0.0733837	OK	5.73761e-177
EPB41L5	4.9583e-66	17.1235	0.0442212	OK	1.66872e-65
TMEM185B	7.5235e-07	4.81061	0.0123627	OK	1.49045e-06
RALB	4.5586e-61	16.4449	0.042466	OK	1.49228e-60
AC012363.2	5.48811e-106	21.8342	0.039835	OK	2.20227e-105
INHBB	0	97.5124	0.252005	OK	0
GLI2	1.1789e-60	16.3873	0.0422223	OK	3.85058e-60
TFCP2L1	0	78.6841	0.203484	OK	0
CLASP1	6.76656e-264	34.6844	0.0896541	OK	4.10008e-263
NIFK-AS1	3.61971e-07	4.95483	0.0127347	OK	7.229e-07
NIFK	0	42.7418	0.110501	OK	0
TSN	7.97595e-62	16.5502	0.042739	OK	2.6204e-61
GYPC	0	111.237	0.287478	OK	0
BIN1	1.96711e-63	16.7717	0.0433102	OK	6.51795e-63
CYP27C1	8.02613e-92	20.2891	0.0518607	OK	3.03973e-91
ERCC3	6.36487e-16	7.99718	0.0206092	OK	1.47634e-15
MAP3K2	0	48.0215	0.124161	OK	0
IWS1	6.40647e-80	18.8939	0.0488024	OK	2.3013e-79
WDR33	1.48233e-94	20.5963	0.0532073	OK	5.67933e-94
SFT2D3	6.52033e-05	3.82569	0.00981712	OK	0.000121688
POLR2D	3.5334e-27	10.7338	0.0276896	OK	9.24926e-27
AMMECR1L	6.73145e-33	11.8892	0.0306754	OK	1.85435e-32
AC012306.2	3.21703e-07	4.97771	0.0127958	OK	6.43358e-07
SAP130	6.93035e-11	6.41742	0.0165205	OK	1.48926e-10
UGGT1	1.21817e-108	22.1118	0.0571262	OK	4.93639e-108
HS6ST1	0	55.2605	0.142889	OK	0
CCDC74B	9.88227e-186	29.0414	0.0748633	OK	5.03904e-185
SMPD4	4.16313e-30	11.3399	0.0292575	OK	1.11797e-29
MZT2B	0	71.3158	0.184379	OK	0
TUBA3E	2.79211e-57	15.9079	0.0406101	OK	8.96197e-57
CCDC115	3.46542e-104	21.6439	0.0559174	OK	1.37968e-103
IMP4	0	41.0117	0.106025	OK	0
PTPN18	3.28965e-64	16.8776	0.0435863	OK	1.09552e-63
CFC1	6.78923e-204	30.4459	0.0724032	OK	3.62239e-203
POTEJ	7.94476e-14	7.37949	0.0177114	OK	1.7891e-13
FAM168B	9.25504e-74	18.1299	0.0468253	OK	3.2346e-73
PLEKHB2	0	50.7522	0.131224	OK	0
POTEE	1.2294e-05	4.21855	0.00991599	OK	2.35206e-05
MZT2A	0	55.757	0.144166	OK	0
TUBA3D	1.497e-10	6.29909	0.0160818	OK	3.19633e-10
CCDC74A	1.92869e-38	12.9119	0.0332762	OK	5.5413e-38
GPR39	4.88903e-05	3.89603	0.00998643	OK	9.15872e-05
NCKAP5	8.16857e-06	4.30984	0.0110484	OK	1.5702e-05
MGAT5	1.31697e-247	33.5866	0.0867776	OK	7.70531e-247
TMEM163	4.63834e-08	5.34035	0.0134992	OK	9.4561e-08
ACMSD	1.27322e-18	8.73001	0.0218016	OK	3.0549e-18
CCNT2	4.04099e-94	20.5476	0.053079	OK	1.54577e-93
RAB3GAP1	5.32327e-83	19.2646	0.0497599	OK	1.93702e-82
R3HDM1	1.50285e-43	13.7881	0.0355888	OK	4.4603e-43
UBXN4	0	79.2198	0.204842	OK	0
MCM6	7.72039e-07	4.80544	0.0123499	OK	1.52899e-06
DARS	0	42.7813	0.1106	OK	0
CXCR4	0	91.5131	0.236653	OK	0
HNMT	0	46.668	0.120658	OK	0
SPOPL	1.5199e-18	8.70996	0.0224523	OK	3.64434e-18
LRP1B	4.30815e-73	18.0451	0.0465654	OK	1.5015e-72
KYNU	8.96363e-175	28.1603	0.0727685	OK	4.4669e-174
ARHGAP15	2.50399e-77	18.5762	0.0479717	OK	8.89886e-77
GTDC1	1.77265e-06	4.6364	0.0119105	OK	3.48109e-06
ZEB2	0	103.843	0.268288	OK	0
ACVR2A	3.46169e-08	5.39315	0.0138625	OK	7.0814e-08
ORC4	2.18632e-40	13.2524	0.0342065	OK	6.3718e-40
MBD5	1.75058e-62	16.6413	0.042971	OK	5.7758e-62
EPC2	2.33638e-37	12.7184	0.0328224	OK	6.65387e-37
LYPD6B	4.02165e-10	6.14407	0.0156193	OK	8.52534e-10
LYPD6	7.7775e-15	7.68288	0.01964	OK	1.77556e-14
MMADHC	0	53.5027	0.138341	OK	0
RND3	0	85.9952	0.222393	OK	0
RBM43	4.40863e-29	11.1315	0.0287159	OK	1.17409e-28
NMI	1.99027e-35	12.3662	0.0319135	OK	5.59383e-35
RIF1	1.05414e-295	36.7338	0.0949574	OK	6.80853e-295
ARL5A	1.93932e-54	15.4928	0.0400015	OK	6.12474e-54
STAM2	1.77093e-123	23.6036	0.060987	OK	7.54651e-123
FMNL2	5.52724e-90	20.0799	0.0518671	OK	2.08107e-89
PRPF40A	0	63.3233	0.163741	OK	0
ARL6IP6	3.12667e-54	15.4621	0.0399234	OK	9.86165e-54
RPRM	0	38.8854	0.100274	OK	0
GALNT13	1.26775e-122	23.5202	0.0604718	OK	5.39095e-122
LINC01876	2.57327e-05	4.04887	0.0103567	OK	4.87006e-05
AC074099.1	0.000129188	3.65381	0.00934823	OK	0.00023835
NR4A2	0	106.684	0.275927	OK	0
GPD2	8.40117e-120	23.2429	0.0600532	OK	3.53034e-119
ERMN	0	40.966	0.105542	OK	0
CYTIP	9.06102e-14	7.36197	0.0187411	OK	2.03786e-13
ACVR1C	1.87649e-17	8.42037	0.0215409	OK	4.43451e-17
ACVR1	1.54375e-07	5.11803	0.0131568	OK	3.11231e-07
CCDC148	0.000312926	3.42016	0.00871697	OK	0.000569649
PKP4	2.78534e-112	22.4869	0.0580964	OK	1.14276e-111
PKP4-AS1	1.34793e-08	5.56012	0.0142847	OK	2.77874e-08
DAPL1	2.20974e-07	5.04994	0.0129776	OK	4.43936e-07
TANC1	3.14902e-19	8.88665	0.0229098	OK	7.6236e-19
WDSUB1	2.69788e-26	10.5443	0.0271994	OK	7.00302e-26
[truncated: 12,632 more rows]

## Sheet: Table S7
Table S7. Primer sequences
Gene name	Forward Primer (5' - 3')	Reverse Primer (5' - 3')
CD8A	TCCTCCTATACCTCTCCCAAAAC	GGAAGACCGGCACGAAGTG
IFNG	TCGGTAACTGACTTGAATGTCCA	TCGCTTCCCTGTTTTAGCTGC
SLC2A1	ATTGGCTCCGGTATCGTCAAC	GCTCAGATAGGACATCCAGGGTA
ALDOA	CAGGGACAAATGGCGAGACTA	GGGGTGTGTTCCCCAATCTT
LDHA	ATGGCAACTCTAAAGGATCAGC	CCAACCCCAACAACTGTAATCT
LDHB	CCTCAGATCGTCAAGTACAGTCC	ATCACGCGGTGTTTGGGTAAT
SLC16A3	CGGCTTTGTGCTTTACGCC	GCTGAAGAGGTAGACGGAGTA
SLC16A1	GGTGGAGGTCCTATCAGCAGT	CAGAAAGAAGCTGCAATCAAGC
IER3	CAGCCGCAGGGTTCTCTAC	GATCTGGCAGAAGACGATGGT
ATP6V0D2	TCTCACCTATATGACGTGCAGT	GGTGGCACTTCCCCAGAATTT
FOSB	GCTGCAAGATCCCCTACGAAG	ACGAAGAAGTGTACGAAGGGTT
HIF1A	CACCACAGGACAGTACAGGAT	CGTGCTGAATAATACCACTCACA
JUN	TCCAAGTGCCGAAAAAGGAAG	CGAGTTCTGAGCTTTCAAGGT
LIF	CCAACGTGACGGACTTCCC	TACACGACTATGCGGTACAGC
HCAR1	AATTTGGCCGTGGCTGATTTC	CCGTAAGGAACACGATGCTCC

## Sheet: Table S8
Table S8. Antibodies
Antibodies	SOURCE	IDENTIFIER
anti-human-CD8	Abcam	Cat# ab237709
anti-human-CD4	Abcam	Cat# ab133616
anti-human-CD56	Cell Signaling	Cat# 99746
anti-human-ALDOA	Abcam	Cat# ab252953
anti-human-LDHA	Cell Signaling	Cat# 3582
anti-human-SLC2A1	Abcam	Cat# ab150299
anti-human-SLC16A1	Abcam	Cat# ab85021
anti-human-ANXA1	Abcam	Cat# ab214486
anti-human-IER3	Abcam	Cat# ab65152
anti-human-LDHB	Abcam	Cat# ab53292
anti-human-SLC16A4	Abcam	Cat# ab244385
anti-mouse-CD8	Abcam	Cat# ab237709
anti-CD8α	BioXCell	Cat# 53-6.7
anti-NK1.1	BioXCell	Cat# PK136
